# Supplementary material for: Force-dependent allostery of the α-catenin actin-binding domain controls adherens junction dynamics and functions
Source: Nat Commun. 2018 Nov 30;9:5121. doi: 10.1038/s41467-018-07481-7 (PMC6269467; doi:10.1038/s41467-018-07481-7)
Supplement: Supplementary file 9 — Source Data [file 41467_2018_7481_MOESM9_ESM.xlsx]

## Sheet: Fig. 1f
				AVE	SEM						Gel 1
EWT-S	0.523325	0.609183	0.523013	0.55184	0.0286714				Lane (L to R)
EWT-P	0.476675	0.390817	0.476987	0.44816	0.0286714				1	αEWT-S
EH1-S	0.176826	0.278121	0.146657	0.200535	0.0397586				2	αEWT-P
EH1-P	0.823174	0.721879	0.853343	0.799465	0.0397586				3	αEH1-S
EΔα1-S	0.253356	0.302925	0.287183	0.281155	0.0146234				4	αEH1-P
EΔα1-P	0.746644	0.697075	0.712817	0.718845	0.0146234				5	αEΔα1-S
NWT-S	0.671604	0.647325	0.579061	0.632663	0.0277024				6	αEΔα1-P
NWT-P	0.328396	0.352675	0.420939	0.367337	0.0277024				7	αNWT-S
NH1-S	0.256127	0.146966	0.157441	0.186845	0.0347729				8	αNWT-P
NH1-P	0.743873	0.853034	0.842559	0.813155	0.0347729				9	αNH1-S
NΔα1-S	0.358489	0.275575	0.224106	0.286057	0.0391454				10	αNH1-P
NΔα1-P	0.641511	0.724425	0.775894	0.713943	0.0391454				11	αNΔα1-S
									12	αNΔα1-P
											Gel 2
									Lane (L to R)
									1	αEWT-S
									2	αEWT-P
									3	αEH1-S
									4	αEH1-P
									5	αEΔα1-S
									6	αEΔα1-P
									7	αNWT-S
									8	αNWT-P
									9	αNH1-S
									10	αNH1-P
									11	αNΔα1-S
									12	αNΔα1-P
											Gel 3
									Lane (L to R)
									1	αEWT-S
									2	αEWT-P
									3	αEH1-S
									4	αEH1-P
									5	αEΔα1-S
									6	αEΔα1-P
									7	αNWT-S
									8	αNWT-P
									9	αNH1-S
									10	αNH1-P
									11	αNΔα1-S
									12	αNΔα1-P

## Sheet: Fig. 2d
Concentrations (mg/ml)	WT1	WT2	WT3	H1	H2	H3
5	0.453813	0.284227	0.490581	0.560811	0.752913	0.597992
10	1.13546	0.437288	1.17182	1.12059	0.951624	1.16004
20	2.18913	1.43291	1.10241	2.61815	2.38453	2.27506
30	2.55474	2.87924	2.88462	3.61584	3.49459	3.32108

## Sheet: Fig. 2f
TCS aNCAT
res_num	value	error
656
657	0.987482	0.0386275
658	1.04341	0.022059
659	0.855566	0.0112989
660	0.816212	0.00998423
661	0.736752	0.0122368
662	0.900633	0.00939882
663	0.781982	0.0473086
664	0.953573	0.0521947
665	0.954263	0.0500411
666	0.973603	0.0305682
667	0.977624	0.0368045
668	0.864172	0.0442353
669	0.813039	0.0415288
670
671	0.919283	0.0359132
672	0.723768	0.0442231
673	0.794716	0.0366242
674	0.860072	0.0324641
675	0.847511	0.0742048
676
677	0.941301	0.115588
678	1.11635	0.0810697
679	0.946198	0.0475833
680	0.907527	0.0548517
681	0.818944	0.0400551
682	0.833392	0.0417853
683
684	0.72217	0.0455856
685	0.858603	0.0538885
686	0.802405	0.0531518
687	0.685746	0.0539614
688
689	0.784663	0.0462319
690	0.730243	0.0482233
691	0.660849	0.0717541
692	0.930499	0.0510267
693	0.666911	0.0590266
694
695	0.99352	0.0695537
696
697	0.628584	0.063748
698
699	0.730216	0.043866
700	0.834426	0.0577096
701
702	0.729342	0.0596163
703	0.765708	0.0546464
704	0.825946	0.395607
705
706
707	0.831005	0.0267567
708	0.899087	0.129622
709	1.02086	0.0677884
710	0.93628	0.0786276
711
712	0.337746	0.0370872
713	0.177298	0.065184
714	0.331965	0.0728565
715	0.579542	0.0258442
716	0.534143	0.02328
717	0.404329	0.0193983
718	0.527333	0.0159163
719	0.287719	0.00817398
720	0.923264	0.0709785
721	0.194178	0.0139433
722	0.614022	0.0242542
723	0.362447	0.044956
724	0.520808	0.0354374
725
726	0.779461	0.051159
727	0.79008	0.0533542
728	0.83669	0.0479435
729	0.671459	0.0562892
730	0.713017	0.0499478
731	0.76207	0.0542739
732	0.660707	0.0321834
733	0.992932	0.0434738
734
735	0.859972	0.0394489
736	1.02942	0.163516
737
738
739	1.09561	0.121653
740	0.779791	0.0453103
741	0.760751	0.0531208
742	0.521035	0.028809
743	0.739271	0.0463246
744	0.849446	0.0553397
745	0.352865	0.024101
746	0.39718	0.0217437
747
748	0.283863	0.0120042
749
750	0.751002	0.0442119
751	0.662979	0.0332295
752	0.280839	0.013662
753	0.779781	0.0461444
754	0.796876	0.0528037
755	0.29407	0.0165846
756	0.531611	0.0538705
757	0.921138	0.0615224
758	0.436214	0.0678873
759	0.231244	0.0173379
760	0.389332	0.0351404
761	0.757268	0.0621296
762	0.81278	0.135888
763	0.736819	0.0656107
764	0.751151	0.0444584
765	0.837984	0.0373225
766	0.913298	0.0446895
767
768
769
770
771	0.901438	0.0850748
772
773	0.392144	0.0336144
774	0.631842	0.0578938
775	0.789062	0.0731968
776	0.653987	0.108408
777	0.882238	0.0588238
778
779	0.247889	0.0118139
780	0.892237	0.0625517
781	0.919206	0.0615228
782	0.554387	0.0159031
783	1.01473	0.0510522
784	0.850973	0.0645351
785	0.590795	0.0162425
786	0.465194	0.0208475
787
788	0.892761	0.0526174
789	0.674792	0.0534795
790	0.750839	0.0386065
791	0.660815	0.040973
792	1.00764	0.067536
793	0.82101	0.045099
794	0.800189	0.0505492
795
796	0.803617	0.0267002
797	0.739766	0.0181699
798	0.742321	0.0236963
799	0.913855	0.0212518
800	0.823217	0.0285987
801	0.885136	0.0289265
802	0.916623	0.0287186
803
804	0.972006	0.0370621
805	0.824098	0.0130955
806
807	0.73112	0.0304547
808	0.851584	0.0189437
809	0.917757	0.0295092
810	0.946217	0.132087
811	0.673849	0.0589183
812	1.02534	0.0588324
813	1.00659	0.0571382
814	0.774569	0.0404809
815	0.825742	0.0442767
816	1.05187	0.0516371
817	0.801465	0.0423841
818	0.519424	0.0388898
819	0.812863	0.0468753
820	0.363205	0.0111863
821	0.626187	0.0176044
822	0.441267	0.0187836
823	0.377544	0.0252575
824	0.438833	0.0248164
825	0.639332	0.0315713
826
827	0.351473	0.0211292
828	0.82888	0.0364953
829	0.752199	0.0414429
830	0.612513	0.0289795
831	0.405859	0.0201107
832	0.468466	0.0224949
833
834	0.412881	0.0253431
835	0.891215	0.119859
836
837	0.886551	0.133133
838	0.751821	0.0491996
839	0.986612	0.120008
840	0.999609	0.151379
841	0.871492	0.0946014
842	0.95087	0.0514164
843	0.912388	0.0455145
844	1.15523	0.0918193
845	0.922574	0.132136
846	0.848565	0.0566357
847	0.892259	0.0460853
848	0.815221	0.0867046
849
850	0.878976	0.0463283
851	0.97644	0.0264312
852	0.908863	0.0798716
853	0.890201	0.143779
854
855
856
857
858
859
860
861	0.900651	0.0315104
862	0.788544	0.0281445
863
864	0.917078	0.02082
865	0.960815	0.0388169
866	0.821441	0.0248699
867
868	0.801317	0.0143594
869
870	0.823765	0.0298393
871	1.06716	0.0650099
872	0.764365	0.0448735
873	0.813926	0.0227577
874
875	0.73673	0.0164815
876	0.769626	0.0213864
877	0.773768	0.020822
878
879	0.7873	0.0816574
880	0.343364	0.0133775
881	0.78611	0.0172907
882	0.825399	0.0434388
883	1.03548	0.17108
884	1.11935	0.405763
885	0.537396	0.120247
886	0.813843	0.242536
887	0.679368	0.0777756
888	0.895316	0.133223
889	0.802247	0.0651879
890	0.812126	0.0596296
891
892
893	0.504916	0.0393155
894	0.763047	0.127955
895	0.433047	0.08383
896
897	0.909058	0.1034
898	0.637981	0.062386
899
900	0.449259	0.0837778
901	0.709565	0.0778034
902	0.47994	0.101998
903
904	0.544885	0.0797553
905	0.758878	0.031065

## Sheet: Fig. 3b
Tukey's multiple comparisons test	Mean Diff.	95.00% CI of diff.	Significant?	Summary	Adjusted P Value			Experiment 01-13-2017: Monolayer fragmentation post-dispase					Notes
									[CaCl2] mM	Replicate 1	Replicate 2	Replicate 3
0.0 H vs. 0.1 H	1.333	-14.76 to 17.43	No	ns	>0.9999	A-B		aCat-H1	0	2	3	9	*0mM CaCl2 data were not plotted in Fig 3B because there are never any physiolgical conditions where cells are exposed to zero levels of extracellular Ca++
0.0 H vs. 0.3 H	3.667	-12.43 to 19.76	No	ns	0.9914	A-C			0.1	3	6	1
0.0 H vs. 1.0 H	3.667	-12.43 to 19.76	No	ns	0.9914	A-D			0.3	1	1	1
0.0 H vs. 0.0 WT	-65.33	-81.43 to -49.24	Yes	****	<0.0001	A-E			1	1	1	1
0.0 H vs. 0.1 WT	-40	-56.09 to -23.91	Yes	****	<0.0001	A-F		aCat-WT	0	84	65	61	* (Note above)
0.0 H vs. 0.3 WT	-31.33	-47.43 to -15.24	Yes	***	0.0001	A-G			0.1	42	45	47
0.0 H vs. 1.0 WT	-31.67	-47.76 to -15.57	Yes	****	<0.0001	A-H			0.3	37	36	35
0.1 H vs. 0.3 H	2.333	-13.76 to 18.43	No	ns	0.9995	B-C			1	26	41	42
0.1 H vs. 1.0 H	2.333	-13.76 to 18.43	No	ns	0.9995	B-D		Figure of actual data below
0.1 H vs. 0.0 WT	-66.67	-82.76 to -50.57	Yes	****	<0.0001	B-E
0.1 H vs. 0.1 WT	-41.33	-57.43 to -25.24	Yes	****	<0.0001	B-F
0.1 H vs. 0.3 WT	-32.67	-48.76 to -16.57	Yes	****	<0.0001	B-G
0.1 H vs. 1.0 WT	-33	-49.09 to -16.91	Yes	****	<0.0001	B-H
0.3 H vs. 1.0 H	0	-16.09 to 16.09	No	ns	>0.9999	C-D
0.3 H vs. 0.0 WT	-69	-85.09 to -52.91	Yes	****	<0.0001	C-E
0.3 H vs. 0.1 WT	-43.67	-59.76 to -27.57	Yes	****	<0.0001	C-F
0.3 H vs. 0.3 WT	-35	-51.09 to -18.91	Yes	****	<0.0001	C-G
0.3 H vs. 1.0 WT	-35.33	-51.43 to -19.24	Yes	****	<0.0001	C-H
1.0 H vs. 0.0 WT	-69	-85.09 to -52.91	Yes	****	<0.0001	D-E
1.0 H vs. 0.1 WT	-43.67	-59.76 to -27.57	Yes	****	<0.0001	D-F
1.0 H vs. 0.3 WT	-35	-51.09 to -18.91	Yes	****	<0.0001	D-G
1.0 H vs. 1.0 WT	-35.33	-51.43 to -19.24	Yes	****	<0.0001	D-H
0.0 WT vs. 0.1 WT	25.33	9.239 to 41.43	Yes	**	0.0011	E-F
0.0 WT vs. 0.3 WT	34	17.91 to 50.09	Yes	****	<0.0001	E-G
0.0 WT vs. 1.0 WT	33.67	17.57 to 49.76	Yes	****	<0.0001	E-H
0.1 WT vs. 0.3 WT	8.667	-7.428 to 24.76	No	ns	0.5905	F-G
0.1 WT vs. 1.0 WT	8.333	-7.761 to 24.43	No	ns	0.6332	F-H
0.3 WT vs. 1.0 WT	-0.3333	-16.43 to 15.76	No	ns	>0.9999	G-H
	Zero CaCl2 data not plotted
	Data plotted in Fig. 3B
								Full data set for Figure S8D- remaining aCat ABD mutants
																	Note these aCat mutants strongly reduce monolayer cohesion

## Sheet: Fig. 3e
Area measurements; i.e., coverage during scratch wound period
Data compiled on 2/2/2017 for Figure 3E
aCat WT	aCat-H1	aCat-WDB	aCat HDB	aCat DFABD
36840.5	29188.9	23129.8	30775.9	27711.9
40849.4	26356.1	24325.9	33751.5	24324.9
50536.7	33393.2	21831.9	59500.9	30428.7
45690.1	17652.1	24391.2	27674.3	37420.5
64151.8	28241.3	22124	33996.2	28309.5
31099.5	28306.3	21301.9	30046.6	20016.8
27734.5	25507.5	29978.5	30220.3	22048.2
32559.4	22829.7	26789.3	27821.6	25435.3
41587.5	34840.8	28405.8	26750.7	25806.5
29460.3	43088.9	28157.3	25665.4	21981.9
45556	30028.5	38872.7	27076.5	31629.4
48415.3	25064.1	28516.8	24706.4	16243.8
42105.2	34528.5	26535.3	30293.6	25493.5
37260.8	37482.5	30213	29699.1	29106.3
34373.2	30432.6	27575.9	35860	27371.5
38647	13917	40381.7	30218	28389.4
29438.4	15761.3	33513.4	32125.9	29379.1
36014.7	10246.4	30170.4	22522.3	25432.8
38988.8	9196.5	36790.2	41012.1	18901.3
30536	11249.4	28141.8	43916.8	23597.7
30945	11643.1	22526.9	55322.5	45556
39263.9	12841.6	29381	23552.8	48415.3
28924.5	19083.2	25912.8	30132	42105.2
35488.2	16070.1	29541.9	43427.7	37260.8
46160.3	12018.7	32515.3	40332.7	34373.2
40254.3	45346.2	27530.4	22316.6	38647
40264.7	45749.5	28396.5	23364.6	29438.4
36102.5	31687.8	25237.5	15660.1	36014.7
33826.1	59332.4	23224.5	26989.5	38988.8
29720.2	33520.4	24507.2	26445	30536
45802.3	27276.9	31028.6	31476.2	30945
35412.7	18674.8	23969.7	28515.5	39263.9
37428.9	24689.5	22893.8	32826.2	28924.5
34986.5	17338.9	19763.2	27463.3	35488.2
34798.2	23988	21700.9	28785.5	46160.3
45448.8		24340.4	29199.6	40254.3
49937.3		22809.7	23819	40264.7
38934.3		28771.3	21924.7	36102.5
85010.4		21453.5	23321	33826.1
79380.9		25375.3	25980.8	29720.2

## Sheet: Fig. 3f
Fig. 3F: Single cell tracking at the wound front
		VELOCITY							PERSISTENCE
aCat WT	aCat-H1	aCat-WDB	aCat HDB	aCat DFABD			aCat WT	aCat-H1	aCat-WDB	aCat HDB	aCat DFABD
0.005	0.003	0.00379167	0.002	0.00301			2.06425	3.27278	3.77317	4.49685	3.12573
0.005	0.003	0.00179333	0.002	0.00212667			1.46378	2.5998	2.71541	1.86386	2.68647
0.003	0.004	0.00204667	0.002	0.00282667			1.74029	2.95304	3.52605	1.95489	3.38701
0.003	0.003	0.002645	0.002	0.00320667			1.84641	2.68036	3.54929	2.50227	2.7847
0.004	0.002	0.00229833	0.002	0.00251833			1.60767	3.34687	2.66221	5.53475	5.06436
0.003	0.002	0.0023	0.004	0.00242167			2.34251	2.23337	2.4821	2.73359	3.32768
0.003	0.003	0.00239333	0.002	0.002245			2.01989	3.13433	1.72649	2.3801	1.91837
0.002	0.003	0.00267667	0.00061	0.00321333			1.53863	2.74705	2.434	1.61481	1.5971
0.004	0.004	0.00171	0.003	0.00247833			2.47538	3.66746	1.72346	2.85003	3.37456
0.003	0.002	0.00215667	0.003	0.00380833			2.72096	1.53977	2.26547	2.7333	3.37312
0.002	0.001	0.00249167	0.004	0.00306			2.22659	3.80976	1.85073	2.73078	8.60534
0.003	0.001	0.00219167	0.002	0.00300667			1.95846	2.61164	2.1523	1.62115	3.10728
0.002	0.002	0.00257667	0.003	0.00264833			1.74212	3.13741	2.40115	3.91102	4.61166
0.002	0.002	0.00172667	0.003	0.00302333			1.51538	4.10477	2.41615	2.40142	4.25381
0.002	0.002	0.003	0.002	0.00300667			1.42147	3.76181	1.95189	3.65229	3.77317
0.002	0.004	0.003	0.002	0.01			2.27752	4.94856	2.55152	1.54476	2.71541
0.002	0.004	0.003	0.003	0.003			3.45055	2.0967	2.02124	1.90204	3.52605
0.002	0.007	0.004	0.002	0.003			1.73557	2.06844	1.8159	2.9574	3.54929
0.002	0.002	0.003	0.002	0.002			2.43401	2.94924	1.75544	2.73132	2.66221
0.003	0.004	0.003	0.003	0.002			1.79714	1.96578	2.22351	2.17273	2.4821
0.002	0.004	0.004	0.003	0.002			1.70128	1.34744	1.59546	2.43715	1.72649
0.003	0.005	0.003	0.002	0.002			1.68047	2.55989	2.4959	4.19993	2.434
0.003	0.004	0.003	0.002	0.002			1.81584	2.88505	1.67599	2.9542	1.72346
0.002	0.005	0.003	0.003	0.004			2.91785	2.51203	2.30405	1.8092	2.26547
0.002	0.003	0.005	0.004	0.002			3.28318	2.33946	2.54379	3.75523	1.85073
0.002	0.003	0.004	0.002	0.002			1.97577	2.38746	2.43412	3.86956	2.1523
0.002	0.003	0.005	0.001	0.002			1.65083	2.0077	2.01877	2.55429	2.40115
0.002	0.003	0.005	0.003	0.004			1.62673	2.7763	1.42766	4.8795	2.41615
0.003	0.004	0.005	0.005	0.001			1.30945	2.09495	2.25347	2.81293	1.95189
0.003	0.003	0.003	0.003	0.003			1.32954	2.23483	1.93792	6.20782	2.28196
0.002	0.003	0.004	0.003	0.003			1.34285	2.737	3.82249	3.56074	3.10236
0.003	0.003	0.003	0.003	0.003			1.6446	2.17678	1.70401	2.62126	2.83898
0.003	0.003	0.003	0.003	0.002			1.36145	2.34587	2.27397	4.07103	2.72596
0.003	0.005	0.002	0.002	0.003			1.45435	1.93478	2.57081	4.53047	2.70939
0.003	0.003	0.003	0.003	0.002			1.55343	1.96164	2.71457	3.03301	2.23848
0.004	0.003	0.002	0.002	0.002			1.34403	1.97931	1.47229	3.50244	2.93989
0.002	0.005	0.003	0.002	0.003			1.62584	1.94857	1.98585	2.23382	4.97165
0.002	0.004	0.003	0.003	0.003			1.41527	1.72216	1.93919	2.86585	1.73557
0.003	0.005	0.004	0.003	0.005			1.76345	2.91445	3.14217	4.38206	2.10122
0.004	0.002	0.004		0.003			1.69899	2.40934	3.11267	3.30259	2.09494
0.002	0.002	0.003		0.004			2.25506	2.23568	1.74919	4.76968	2.67978
0.002	0.002	0.003		0.003			1.3012	2.51599	1.47828	2.14574	2.58157
0.002	0.003	0.006		0.002			1.9361	2.03138	3.29696	3.24519	2.4011
0.004	0.003	0.006		0.002			2.06443	2.29916	1.31297	2.30578	3.04399
0.002	0.003	0.003		0.003			1.59525	1.64074	2.14564	2.14417	2.98356
0.002	0.004	0.003		0.005			2.12554	2.26854	4.91276	1.77358	4.58442
0.004		0.003		0.003			2.16105	2.45853	1.60547	2.09623	2.44351
0.004		0.003		0.003			1.87879	1.90166	2.81325	2.45191	5.0564
0.002				0.002			1.70365	1.84844	3.70853	2.54822	1.68801
0.002				0.004			1.8926	2.64532	1.56717	3.51747	3.41957
0.002				0.003			1.46063	2.61847	2.86335	1.98845	2.59357
0.003				0.004			1.69926	2.09272	2.27017	3.82678	2.22617
0.003				0.003			1.72572	2.57932	1.89669	3.19354	2.14739
0.003				0.003			2.00853	2.46816	2.40255	3.40547	2.90174
0.002				0.004			2.76981	6.58322	2.34047	3.12738
0.003				0.003			1.93108	2.54805	2.70751	2.76671
0.003				0.003			1.44167	3.40629	2.21898	1.99711
0.002							1.35103	1.73413	2.53266	2.29745
0.003							1.63344		2.19444	4.06641
									1.57658	4.76613
									2.49431	2.65664
									1.87223	2.39966
									1.9292	4.02991
									2.7623	4.17384
									3.37227	3.29655
									1.93736	3.01037
									2.30186
									3.14511
									2.18296
									2.61751
									2.36601
									3.1366

## Sheet: Fig. 4a
			Overexpression									aCat-/-
aCat FL	aCat-H1	aCat-∆a1	aCat-∆bH	aCat-H1∆bH	aCat-3A	aCat-∆ABD		acat-/-	aCat FL	aCat-H1	aCat-∆a1	aCat-∆bH	aCat-H1∆bH	aCat-3A	aCat-ABD
8	3	3	8	8	3	8		0	8	1	1	0	1	0	0
8	3	3	8	8	3	8		0	8	1	1	0	1	0	0
8	3	3	8	8	3	8		0	8	1	1	0	1	0	0
8	3	3	8	8	3	8		0	8	1	1	0	1	0	0
8	3	3	8	8	3	8		0	8	1	1	0	1	0	0
8	3	3	8	8	3	8		0	8	1	1	0	1	0	0
8	3	3	8	8	3	8		0	8	1	1	0	1	0	0
8	3	3	8	8	3	8		0	8	1	1	0	1	0	0
8	3	3	8	8	3	8		0	8	1	1	0	1	0	0
8	3	3	8	8	3	8		0	8	1	1	0	1	0	0
8	3	3	8	8	3	8		0	8	1	1	0	1	0	0
8	3	3	8	8	3	7		0	8	1	1	0	1	0	0
8	3	3	8	8	3	7		0	8	1	1	0	1	0	0
8	3	3	8	8	3	7		0	8	1	1	0	1	0	0
8	3	3	8	8	3	7		0	8	1	1	0	1	0	0
8	3	3	8	8	3	7		0	8	1	1	0	1	0	0
8	3	3	8	8	3	7		0	8	1	1	0	1	0	0
8	3	3	8	8	3	7		0	8	1	1	0	1	0	0
8	3	3	8	8	3	7		0	8	1	1	0	1	0	0
8	3	3	8	8	3	7		0	8	1	1	0	1	0	0
8	3	3	8	8	3	7		0	8	1	1	0	1	0	0
8	3	3	8	8	3	7		0	8	1	1	0	1	0	0
8	3	3	8	8	3	7		0	8	1	1	0	1	0	0
8	3	3	8	8	3	7		0	8	1	1	0	1	0	0
8	3	3	8	8	3	7		0	8	1	1	0	1	0	0
8	3	3	8	8	3	7		0	8	1	1	0	1	0	0
8	3	3	8	8	3	7		0	8	1	1	0	1	0	0
8	3	3	8	8	3	7		0	8	1	1	0	1	0	0
8	3	3	8	8	3	7		0	8	1	1	0	1	0	0
8	3	3	8	8	3	7		0	8	1	1	0	1	0	0
8	3	3	8	8	3	7		0	8	1	1	0	1	0	0
8	3	3	8	8	3	5		0	8	1	1	0	1	0	0
8	3	3	8	8	3	5		0	8	1	1	0	1	0	0
8	3	3	8	8	4	5		0	8	1	1	0	1	0	0
8	3	3	8	8	4	5		0	8	1	1	0	1	0	0
8	3	3	8	8	4	5		0	8	1	1	0	1	0	0
8	3	3	8	8	4	5		0	8	1	1	0	1	0	0
8	3	3	8	8	4	5		0	8	1	1	0	1	0	0
8	3	3	8	8	4	5		0	8	1	1	0	1	0	0
8	3	3	8	8	4	4		0	7	1	1	0	1	0	0
8	3	3	8	8	4	4		0	7	1	1	0	1	0	0
8	3	3	8	8	4	4		0	7	1	1	0	1	0	0
8	4	3	8	8	4	4		0	7	1	1	0	1	0	0
8	4	3	8	8	4	4		0	5	1	1	0	1	0	0
8	4	3	8	8	4	4		0	6	1	1	0	1	0	0
8	4	3	8	8	4	3		0	8	1	1	0	1	0	0
8	4	3	8	8	4	3		0	8	1	1	0	1	0	0
8	4	3	8	8	4	3		0	8	1	1	0	1	0	0
8	4	3	8	8	4	3		0	8	1	1	0	1	0	0
8	4	3	8	8	4	8		0	8	1	1	0	1	0	0
8	4	3	8	8	4	8		0	8	1	1	0	1	0	0
8	4	3	8	8	4	8		0	8	1	1	0	0	0	0
8	4	3	8	8	4	8		0	8	1	1	0	0	0	0
8	4	3	8	8	4	8		0	8	1	1	0	0	0	0
8	4	3	7	8	4	8		0	8	1	1	0	0	0	0
8	4	3	7	8	4	8		0	8	1	1	0	0	0	0
7	4	3	7	8	4	8		0	8	1	1	0	0	0	0
6	4	3	7	7	4	8		0	8	1	1	0	0	0	0
5	4	3	7	7	4	8		0	8	1	1	0	0	0	0
5	4	3	7	7	4	8		0	8	1	1	0	0	0	0
5	4	3	7	7	4	8		0	8	1	1	0	0	0	0
5	4	3	7	5	4	8		0	8	1	1	0	0	0	0
5	4	3	7	5	4	8		0	8	1	1	0	0	0	0
5	5	3	7	5	5	8		0	8	1	1	0	0	0	0
5	5	3	7	5	5	8		0	8	1	1	0	0	0	0
5	5	3	7	5	5	8		0	8	1	1	0	0	0	0
5	5	3	7	5	5	6		0	8	1	1	0	0	0	0
5	5	3	7	5	5	6		0	8	1	1	0	0	0	0
4	5	3	7	5	5	7		0	8	1	1	0	0	0	0
4	5	3	7	5	5	7		0	7	1	1	0	0	0	0
8	5	3	7	5	5	7		0	7	1	1	0	0	0	0
8	5	3	7	5	5	7		0	7	1	1	0	0	0	0
8	5	3	7	5	5	7		0	6	1	1	0	0	0	0
8	5	3	7	5	5	7		0	8	1	1	0	0	0	0
8	5	3	7	5	7	7		0	8	1	1	0	0	0	0
8	5	3	7	4	7	7		0	8	1	1	0	0	0	0
8	5	3	7	4	7	7		0	8	1	1	0	0	0	0
8	5	3	7	4	7	7		0	8	1	1	0	0	0	0
8	5	3	7	4	7	7		0	8	1	1	0	0	0	0
8	5	3	7	4	7	7		0	8	1	1	0	0	0	0
8	5	3	7	4	7	7		0	8	1	1	0	0	0	0
8	7	3	7	4	7	7		0	8	1	1	0	0	0	0
8	7	3	7	4	7	7		0	8	1	1	0	0	0	0
8	7	3	7	4	7	7		0	8	1	1	0	0	0	0
8	7	3	7	4	7	7		0	8	1	1	0	0	0	0
8	7	3	7	4	7	7		0	8	1	1	0	0	0	0
8	7	3	7	4	7	7		0	8	1	1	0	0	0	0
8	7	3	6	3	7	7		0	8	1	1	0	0	0	0
8	7	3	6	3	7	7		0	8	1	0	0	0	0	0
8	7	3	6	3	7	7		0	8	1	0	0	0	0	0
8	7	3	6	3	7	7		0	8	1	0	0	0	0	0
8	7	3	5	3	7	7		0	8	1	0	0	4	0	0
8	6	3	5	3	7	7		0	8	1	0	0	4	0	0
8	6	3	5	3	7	7		0	8	1	0	0	4	0	0
8	6	3	5	3	7	7		0	8	1	0	0	4	0	0
8	6	3	5	3	7	7		0	8	1	0	0	4	0	0
8	6	3	5	3	7	7		0	8	1		0	3	0	0
8	6	3	5	3	7	7		0	8	1		0	3	0	0
8	6	3	5	3	7	7		0	8	1		0	3	0	0
8	6	3	5	3	7	7		0	8	1		0	3	0	0
8	6	3	5		7	7		0	8	1		0	3	0	0
8	6	3	5		7	7		1	8	1		0	3	0	0
8	6	3	5		7	7		1	8	1		0	3	0	0
8	6	3	5		7	7		-1	8	1		0	3	0	0
8	6	3	5		7	7		-1	8	1		0	3	0	0
8	6	3	4		7	7			8	1		0	3	0	0
8	6	3	4		7	7			8	1		0	3	0	0
8	6	3	4		7	7			8	1		0	3	0	0
8	6	3	4		7	7			8	1		0	3	0	0
8	6	3	4		7	7			8	1		0	3	0	0
8	6	3	4		7	7			8	1		0	3	0	0
8	6	3	4		7	7			8	1		0	3	0	0
8	6	3	4		7	7			8	1		0	3	0	0
8	6	3	4		7	7			7	1		0	3	0	0
8	7	3	4		7	7			7	1		0	3	0	0
8	6	3	4		7	7			7	1		0	3	0	0
8	6	3	4		7	7			7	1		0	3	0	0
8	6	3	4		7	7			6	1		0	3	0	0
8	5	3	3		7	7			5	1		0	3	0	0
8	5	3	3		7	7			8	1		0	3	0	0
5	5	3	3		7	7			8	1		0	3	0	0
5	5	3	3		7	7			8	1		0	3	0	0
5	5	3	3		7	7			8	1		0	3	0	0
4	5	3			7	7			8	1		0	3	0	0
4	5	3			7	7			8	1		0	3	-1	0
4	5	3			7	7			8	1		0	4	-1	0
4	5	3			7	7				1		0	4	-1	0
3	5	3			7	7				1		0	4	-1	0
3	4	3			7	7				1		0	4	-1	0
3	4	3			7	7				1		0	4	-1	0
3	4	3			7	7				1		0	4	-1	0
3	4	3			7	6				1		0	4	-1	0
	4	4			7	5				1		0	4	-1	0
	4	4			7	5				1		0		-1	0
	4	4			7	5				1		0		-1	0
	4	4			8	5				1		0		-1	0
	4	4			8	5				1		0		-1	-1
	4	4			8	4				1		0		-1	-1
	4	4			6	4				1		0		-1	-1
	4	4			6	4				1		0		-1	-1
	4	4				4				1		0		-1	-1
	4	4				4				1		0		-1	-1
	4	4				4				1		0		-1	-1
	3	4				4				1		0		-1	-1
	3	4								1		0		-1	-1
	3	4								1		0		-1	-1
	3	4								1		0		-1	-1
	3	4								1		0		-1	-1
	3	4								1		0		-1	-1
	3	4								1		0		-1	-1
	3	4								1		0		-1	-1
	3	4								1		0		-1	-1
	3	4								1		0		-1	-1
	3	4								1		0		-1	-1
	3	4								1		0		-1	-1
	3	4								0		0		-1	-1
	3	4								0		0		-1	-1
	3	4								0		0		-1	-1
	3	4								3		0		-1	-1
	3	4								3		0		-1	-1
	3	4								3		0		-1	-1
	3	4								3		0		-1	-1
	3	4								3		0		-1	-1
	3	5								3		0		-1	-1
	3	5								3		0		-1	-1
		5								3		0		-1	-1
		5								3		0		-1	-1
										3		0		-1	-1
										3		0		-1	-1
										3		0		-1	-1
										3		0		-1	-1
										3		0		-1	-1
										3		0		-1	-1
										3		0		-1	-1
										3		0		-1	-1
										3		0		-1	-2
										3		0		-1	1
										3		0		-1
										3		0		-1
										3		0		-1
										3		0		-1
										3		0		-1
										3		0		-1
										3		0		-1
										3		0		-1
										3		0		-1
										3		0		-1
										3		0		-1
										3		0		-1
										3		0		-1
										3		0		-1
										3		0		-1
										3		0		-1
										3		0		-1
										3		0		-1
										3		0		-1
										3		0		-1
										3		0		-1
										3		0		-1
										3		0		-1
										3		0		-1
										3		0		-1
										3		0		-1
										3		0		-1
										3		0		-1
										3		0		-1
										3		0		-1
										3		-1		-1
										3		-1		-1
										3		-1		-1
										3		-1		-1
										3		-1		-1
										3		-1		-1
										3		-1		-1
										3		-1		-1
										3		-1		-1
										3		-1		-1
										3		-1		-2
										3		-1		-2
										3		-1		-2
										3		-1		-2
										3		-1		-2
										3		-1		-2
										3		-1		-2
										3				-2
										3				-2
										3
										3
										3
										3
										3
										3
										3
										3
										3
										3
										3
										3
										3
										3
										3
										3
										3
										3
										3
										3
										3
										3
										3
										3
										3
										3
										3
										4
										4
										4
										4
										4
										4
										4
										4

## Sheet: Fig. 4e
wound area at 30 minutes				would closure rate
area_null	area_FL	area_H1		rate_null	rate_FL	rate_H1
306.289	28.2799	320.179		17.811	27.9413	16.9588
41.9617	269.346	303.873		21.8695	17.3503	20.4016
578.571	237.651	127.447		10.5774	20.0697	11.1649
381.758	15.8267	228.009		17.697	25.7906	11.9921
84.8813	38.0466	242.815		13.1484	17.066	24.28
751.499	6.93461	167.139		9.16632	16.9573	13.3702
127.718	164.494	95.0437		13.2013	16.8148	16.3042
152.603	7.03873	399.167		13.0231	24.0934	22.8523
211.224	209.392	339.296		14.2768	14.8022	14.6542
381.341	98.9379	190.546		15.7604	26.1	24.0952
383.507				23.0833
281.695				10.3346
area-null
385.74	403.27	527.32	666.08	715.14	785.13	805	776.26	740.57	726.45	693.17	661.89	640.61	639.25	599.5	601.94	606.35	641.15	644.77	649.88	630.95	614.06	599.23	575.86	558.27	548.4	522.2	499.42	505.62	511.16	500.12	488.9	482.53	483.57	472.62	464.56	429.68	415.04	432.4	433.24	417.78	417.24	407.37	408.04	404.46	389.57	370.22	359.68	358.66	349.23
368.05	362.47	445.02	568.47	615.41	665.24	579.3	524.14	502.1	463.72	410.22	340.42	286.01	251.1	227.76	191.86	180.28	163.49	161.6	154.21	152.67	146.71	141.4	133.74	122.8	111.62	105.77	100	98.167	97.876	98.959	91.316	88.713	83.257	67.493	66.118	66.222	61.495	76.177	79.779	72.595	71.137	64.161	59.1	53.04	48.98	42.899	54.519	53.269	56.497
406.6	446.27	559.14	675.18	685.26	703.08	774.64	840.75	864.16	836.34	835.65	800.79	849.77	816.7	821.2	819.03	815.87	828.88	794.63	738.07	769.12	711.72	699.4	693.29	673.64	658	668.95	657.52	638.17	626.26	615.41	621.7	620.87	610.2	615.6	603	606.12	610.08	629.24	626.32	616.6	623.64	602.52	605.25	608.54	601.06	604.33	616.7	609.89	605.35
422.37	432.86	500.02	672.3	691.61	755.77	795.88	836.65	833.97	850.73	848.63	840	817.76	784.82	748.67	710.35	683.13	639.13	590.5	574.84	561.72	546.06	541.05	530.15	529.95	516.89	508.37	484.42	477.09	475.82	487.65	463.97	457.75	442.32	442.63	414.95	419.6	420.64	417.01	419.49	413.56	405.77	408.31	403.04	400.92	403.23	393.15	390.88	402.71	380.49
291.34	290.25	325.24	360.35	399.63	403.79	422.87	410.06	412.43	405.6	426.74	398.38	364.56	366.76	354.85	353.39	330.11	310.08	299.29	282.49	264.12	238	225.2	228.07	215.31	216.81	215.04	203.1	199.98	192.46	185.28	188.44	189.13	191.82	178.84	167.76	168.05	163.49	171.72	162.12	155.52	143.77	144.56	144.21	140.65	133.82	115.35	115.51	115.81	116.97
526.41	587.59	646.88	754.56	824.93	856.68	891.27	923.68	947.15	966.28	969.33	967.66	956.64	966.24	971.49	950.46	897.11	899.81	878.26	884.11	896.13	853.12	849.58	841.96	819.91	808.66	784.51	793.4	778.76	770.43	786.53	766.06	770.32	762.72	758.14	755.66	759.14	747.73	746.98	751.21	751.5	748.23	730.92	725.22	732.88	741.15	746.13	748.04	759.87	754.64
326.16	301.06	347.15	431.61	471.51	483.8	479.63	483.57	484.15	462.35	435.28	398	348.31	335.86	302.85	290.75	284.34	285.57	263.85	258.56	235.69	227.36	220.41	216.33	199.1	198.92	189.09	186.03	176.18	181.57	182.26	171.35	170.74	160.91	168.35	170.3	182.24	185.99	191.46	189.4	179.53	169.58	166.66	164.6	157.6	159.89	161.2	150.44	154.27	157.75
393.15	381.32	427.78	465.2	497.63	523.76	518.37	502.54	472.03	464.31	448.6	408.79	393.63	385.51	333.67	346.04	344.71	341.25	342.29	347.83	341.57	345.44	354.64	347.79	340.96	337.05	342.71	344.34	348.85	340.55	345.59	340.69	332.34	341.4	341.17	336.92	319.12	306.16	304.87	298.38	288.46	272.72	270.28	275.47	265.97	243.04	243.57	236.84	231.55	224.36
395.54	383.13	432.88	531.2	572.8	592.09	610.97	592.59	558.35	555.39	524.86	529.65	507.62	511.08	508.14	515.68	512.27	513.58	501.87	510.25	500.08	485.69	469.41	456.52	443.11	427.16	413.16	400.27	389.71	360.06	328.22	311	298.52	278.88	301.56	296.15	296.92	291.21	292.73	305.08	309.85	310.33	306.08	297.79	292.98	285.84	281.13	278.95	283.05	273.99
397.83	396.31	486.34	589.5	644.65	690.86	749.02	754.02	806.87	784.55	758.31	734.13	717.7	682.49	669.39	651.31	638	610.35	585.13	590.07	594.56	592.88	594.38	571.76	548.27	537.46	538.65	538.96	523.7	524.57	516.14	498.6	493.88	475.95	452.79	435.28	438.34	436.98	428.65	421.8	405.27	396.33	388.73	383.01	383.61	388.15	387.48	385.11	385.53	403.08
550.52	525.84	628.32	741.75	811.87	866.58	916.41	934.65	894.88	930.45	983.67	952.96	931.42	930.7	844.09	840.86	837.94	828.49	794.19	752.75	758.45	747.25	738.57	725.86	740.69	704.41	712.58	698.29	720.3	699.96	631.13	648.35	620.62	593.25	590.88	601.08	586.28	594.9	554.64	552.12	523.14	528.07	506.64	479.11	446.52	452.85	446.19	446.9	443.61	446.94
383.47	380.86	424.2	498.29	507.27	542.48	536.28	535.4	546.56	540.19	550.4	538.32	533.42	547.65	524.91	492.27	503.46	508.33	488.3	489.96	489.55	440.82	448.46	450.96	432.11	392.59	441.44	412.79	422.66	428.36	421.32	430.92	419.37	414.87	385.76	383.49	359.31	345.23	358.75	358.66	371.8	356.68	347.77	353.85	342.86	332.94	323.72	320.49	315.06	322.32
area-FL
401.75	422.45	516.7	699.06	729.53	712.35	718.35	725.51	782.69	778.28	757.1	736.21	680.84	656.27	627.82	585.55	587.67	561.56	508.83	465.97	452.89	415.66	402.69	351.79	341.3	321.85	305.75	270.1	259.87	246.83	217.56	216.39	208.16	202.98	203.04	178.3	183.07	164.37	169.26	137.84	133.11	122.91	133.32	104.04	87.38	80.571	78.113	72.032	68.409	63.911
476.09	487.26	563.49	640.38	667.35	726.66	739.13	746.48	716.91	696	670.91	649.48	637.8	623.55	617.35	614.24	603.77	587.09	575.26	573.14	563.87	573.05	562.79	558.98	542.38	542.75	535.99	527.22	510.56	507.85	500.6	503.81	498.58	494.75	469.18	461.37	456.18	452.17	444.4	444.5	441.67	434.09	437.13	428.8	413.41	413.29	405.62	401.73	403.04	377.51
442.9	430.4	523.03	640.86	705.75	744.56	765.1	789.57	773.05	757.08	730.3	709.37	674.53	656.85	649.77	618.43	608.37	582.97	580.4	574.55	558.14	544.27	528.07	511.37	496.15	484.99	481.17	485.03	469.64	469.05	469.62	453.98	447.67	442.11	440.38	420.82	421.24	420.91	411.08	406.27	400.56	388.86	393.52	382.55	369.62	352.96	339.9	324.32	322.45	299.17
333.28	321.32	451.46	603.54	672.05	702.52	737.96	670.49	695.46	659.52	570.18	527.84	490.86	443.23	392.54	353.39	322.07	301.02	283.36	266.33	256.43	249	245.06	244.77	231.36	237.4	244.65	223.8	220.82	201.08	204.73	192.02	180.42	172.34	163.6	159.66	141.69	138.13	123.82	134.11	114.45	119.83	112.08	114.26	106.02	106.96	104.25	96.335	91.878	91.899
359.62	370.6	370.74	451.87	517.87	524.43	518.72	512.49	506.43	501.83	500.02	493.79	453.27	426.53	377.63	317.99	308.75	307.33	299.5	286.09	239.59	234.74	211.41	182.47	177.36	156.23	157.39	141.52	136.05	114.7	105.56	109.18	90.004	97.813	95.19	95.544	99.292	99.459	80.758	78.197	78.134	81.05	82.466	76.114	71.616	70.325	62.661	59.975	57.164	55.81
331.67	328.7	355.06	381.05	431.32	444.4	472.53	473.26	471.8	421.2	396.42	386.8	382.03	377.26	369.22	365.68	351.04	331.28	310.72	294.81	277.28	265.66	261.02	243.36	230.59	217.64	203.23	194.29	184.53	163.58	148.9	143.4	126.61	123.68	128.22	109.66	106.73	104.69	92.003	81.695	73.761	72.407	59.913	53.582	50.75	47.189	41.608	42.316	36.443	32.07
327.24	353.6	458.77	507.93	565.45	602.98	599.27	587.01	618.49	595.92	585.99	575.51	575.64	578.34	580.05	577.22	567.35	541.82	538.09	526.49	477.24	447.52	424.55	404.75	379.74	387.36	375.55	370.97	337.51	324.82	320.26	307.96	299.25	312.2	273.39	280.01	273.24	266.68	272.64	249.48	240.46	243.19	242.23	231.82	224.47	237.76	236.84	244.04	231.26	238.03
451.12	427.43	525.41	655.06	705.75	637.78	478.72	412	373.28	360.02	312.41	283.47	241.05	217.62	188.88	182.26	157.71	161.62	159.37	141.69	133.24	130.34	125.16	122.09	111.62	108.73	90.379	92.753	88.234	80.883	73.698	67.368	60.995	56.435	54.852	54.831	55.394	58.33	58.83	53.978	55.373	52.791	54.644	51.333	47.272	33.07	35.214	38.9	30.612	36.297
377.86	386.34	450.02	494.44	515.64	564.29	601.12	616.45	586.82	594.44	607.08	554.35	524.24	518.49	478.03	448.44	407.64	392.96	381.49	384.13	370.26	370.68	361.43	367.99	360.87	376.99	351	344.25	339.28	332.65	319.64	312.43	296.5	292.59	305.56	301.08	291.63	281.59	276.7	269.53	279.97	262.93	259.14	258.56	250.08	248.77	255.62	257.16	245.86	241
528.63	540.77	602.62	699.15	755.37	791.09	829.74	801.15	777.68	747.13	736.84	731.51	703.56	699.25	664.68	705.66	654.08	643.44	633.9	620.93	541.75	503.25	503.96	498.56	461.79	432.07	400.9	383.42	370.95	332.92	323.87	292.21	286.11	261.22	247.4	228.55	218.33	222.09	194.79	190.59	184.38	178.26	176.88	167.58	168.89	155.89	147.04	141.21	140.61	135.69
area-H1
496.73	468.95	620.18	654.52	698.56	675.99	728.38	708.64	722.95	725.61	721.62	726.49	744.15	695.4	638.9	594.94	610.1	638.11	629.55	624.22	573.49	574.11	559.37	544.4	540.88	515.72	517.58	525.22	537.44	528.99	524.47	535.19	498.81	479.88	490.67	487.21	489.46	490.57	482.3	466.81	469.87	451.67	460.35	462.06	453.79	437.07	437.19	420.37	418.26	418.6
321.05	337.69	456.89	522.97	594.46	631.36	694.79	730.36	755.54	808.2	765.18	824.11	803.23	774.7	756.25	718.8	687.17	645.09	624.74	624.16	617.99	585.96	602.44	616.47	591.94	593.15	590.09	571.3	559.2	543.96	544.54	525.66	520.16	522.8	518.37	513.72	503.58	494.81	499.92	481.28	481.8	465.24	436.8	435.65	417.66	413.41	407.18	408.89	422.45	412
209.29	199.13	299.19	411.04	451.23	392.25	417.62	428.86	421.8	415.7	379.11	364.58	355.1	356.5	352.33	356.87	334.19	326.32	329.74	299.71	274.68	281.34	234.74	236.69	238.15	233.4	231.92	241.8	244.23	234.4	232.63	226.63	221.82	208.62	202.14	210	201.69	180.92	174.32	172.47	180.45	179.3	171.3	161.66	151.77	151	156.12	150.71	144.69	152.67
449.31	451.02	480.63	515.2	562.18	569.78	563.08	547	536.4	531.34	517.33	506.54	507.75	507.25	507.31	493.09	488	478.34	468.93	472.3	449.31	456.21	439.55	429.53	415.64	407.02	366.89	367.68	347.29	344.25	328.51	342.5	334.76	334.71	320.28	298.08	291.8	286.46	288.34	282.65	274.86	281.28	281.01	292.63	280.86	287.34	291.59	287.65	279.63	274.78
577.84	555.1	617.97	747.29	796.48	822.53	839.34	880.92	877.72	886.23	794.9	767.76	792.46	800.52	801.15	791.92	771.49	763.62	770.2	763.6	747.75	734.59	677.55	704.52	665.64	660	604.04	604.06	583.38	567.72	541.38	524.14	506.25	499.38	485.03	486.61	486.42	473.68	468.53	453.56	446.02	443.36	450.02	446.92	435.05	415.66	411.1	388.03	369.93	354.31
345.73	353.52	402.83	465.45	509.83	517.31	527.47	534.82	530.42	512.58	504.48	511.95	505.58	483.47	480.05	453.39	453.85	446.81	424.78	407.64	404.19	392.71	356.64	338.38	321.37	309.16	296.77	285.92	299.69	282.99	267.14	260.22	266.16	256.98	251.54	246.61	251.23	246.58	243.02	239.67	237.82	241.36	232.13	233.07	229.05	227.74	221.68	221.1	210.45	206.21
393.98	391.71	461.33	503.29	522.51	549.52	551.56	515.31	495.94	456.27	432.42	431.01	425.14	410.47	374.39	355.12	339.25	337.21	328.26	317.35	294.27	288.71	265.85	216.01	208.23	202.85	196.46	197.67	186.03	179.93	172.57	162.31	163.91	154.27	150.4	145.77	150.58	145.73	132.55	130.09	116.47	127.55	118.99	111.79	107.77	102.75	106.06	103.92	99.833	97.376
607.37	664.31	791.63	898.67	993.86	1050.5	1011.5	1036.1	977.2	977.47	943.82	907.14	933.92	899.02	850.19	841.98	813.99	791.55	768.87	758.56	731.65	689.32	662.79	659.6	604.52	577.18	533.05	535.49	557.18	557.68	536.11	528.84	543.32	532.8	543.67	535.21	527.07	516.62	499.96	501	491.63	485.9	488.55	491.27	472.74	459.83	451.08	456.25	452.46	444.13
417.72	424.16	501.54	593.11	635.15	651.33	654.08	643.63	687.23	690.44	720.3	713.33	694.27	678.86	688.73	676.07	658.02	613.49	652.12	630.61	632.47	612.04	616.08	615.91	610.39	596.46	584.05	568.26	580.51	560.45	554.04	548.81	533.05	521.53	520.28	516.49	515.24	522.84	496.9	483.51	465.04	466.72	447.17	454.44	446.56	428.49	423.22	414.81	406.58	406.62
584.15	586.63	651.08	758.29	814.01	877.26	863.37	790.48	804.94	793.07	730.38	700.06	658.08	604.48	587.61	579.38	576.28	572.74	537.82	524.8	505.23	496.79	492.38	485.8	463.99	449.63	437.15	427.78	421.89	416.37	396.69	392.23	391.5	362.45	356.89	344.34	335.01	326.05	316.12	304.75	296.88	287.98	282.07	265.08	254.04	251.15	229.59	228.36	225.47	218.35
[truncated: 13 more columns]

## Sheet: Fig. 5c
﻿ABD	L785A	I792A	V796A	3A	V714A	H1	H1/L785A	H1/I792A	H1/V796A
0.509612	0.0893118	0.306339	0.251919	0.0970556	0.488631	0.823174	0.170489	0.196223	0.18187
0.497964	0.149692	0.336044	0.262035	0.0970637	0.532701	0.721879	0.203669	0.234023	0.24583
0.480189	0.126255	0.305569	0.280194	0.135529	0.493804	0.853343	0.214186	0.300143	0.214317
		Gel 1									Gel2									Gel3
Lane (L to R)									Lane (L to R)									Lane (L to R)
1	ABD-S								1	ABD-S								1	ABD-S
2	ABD-P								2	ABD-P								2	ABD-P
3	L785A-S								3	L785A-S								3	L785A-S
4	L785A-P								4	L785A-P								4	L785A-P
5	I792A-S								5	I792A-S								5	I792A-S
6	I792A-P								6	I792A-P								6	I792A-P
7	V796A-S								7	V796A-S								7	K795A-S
8	V796A-P								8	V796A-P								8	K795A-P
9	3A-S								9	3A-S								9	V796A-S
10	3A-P								10	3A-P								10	V796A-P
11	V714A-S								11	V714A-S								11	3A-S
12	V714A-P								12	V714A-P								12	3A-P
		Gel4									Gel5
Lane (L to R)									Lane (L to R)
1	V714A-S								1	H1L785A-S
2	V714A-P								2	H1L795A-P
3	V714A-S								3	H1I792A-S
4	V714A-P								4	H1I792A-P
5	H1-S								5	H1V796A-S
6	H1-P								6	H1V796A-P
7	H1L785A-S								7	H1L785A-S
8	H1L795A-P								8	H1L795A-P
9	H1I792A-S								9	H1I792A-S
10	H1I792A-P								10	H1I792A-P
11	H1V796A-S								11	H1V796A-S
12	H1V796A-P								12	H1V796A-P

## Sheet: Fig. 6b
A5	4	Fit_4.0	B5	3	Fit_3.0	C5	2	Fit_2.0	D5	1.5	Fit_1.5	E5	1	Fit_1.0	F5	0.5	Fit_0.5
Conc1	4e-06		Conc1	3e-06		Conc1	2e-06		Conc1	1.5e-06		Conc1	1e-06		Conc1	5e-07
Start1	840.03		Start1	840.03		Start1	840.03		Start1	840.03		Start1	840.03		Start1	840.03
Stop1	959.84		Stop1	959.84		Stop1	959.84		Stop1	959.84		Stop1	959.84		Stop1	959.84
Kobs	0.00963785		Kobs	0.00963785		Kobs	0.00963785		Kobs	0.00963785		Kobs	0.00963785		Kobs	0.00963785
Error Kobs	0.000291033		Error Kobs	0.000291033		Error Kobs	0.000291033		Error Kobs	0.000291033		Error Kobs	0.000291033		Error Kobs	0.000291033
Koff	0		Koff	0		Koff	0		Koff	0		Koff	0		Koff	0
Error Koff	0		Error Koff	0		Error Koff	0		Error Koff	0		Error Koff	0		Error Koff	0
Time1	Data1	Fit1	Time1	Data1	Fit1	Time1	Data1	Fit1	Time1	Data1	Fit1	Time1	Data1	Fit1	Time1	Data1	Fit1
840.03	0.0333296	0	840.03	0.0163995	0	840.03	0.00599966	0	840.03	-0.00049306	0	840.03	-0.0038473	0	840.03	-0.00151015	0
840.23	0.0404072	0.0204444	840.23	0.0227488	0.0147283	840.23	0.0105696	0.00960727	840.23	0.00330872	0.00640071	840.23	-0.00091568	0.00345059	840.23	6.22e-05	0.00116156
840.43	0.0473625	0.0360393	840.43	0.0289993	0.02647	840.43	0.0152425	0.0176266	840.43	0.00683443	0.0118688	840.43	0.00191842	0.00646824	840.43	0.00176499	0.00220494
840.63	0.0541836	0.0479665	840.63	0.0353716	0.0358454	840.63	0.0204409	0.0243276	840.63	0.0104463	0.0165442	840.63	0.004762	0.00910928	840.63	0.00286832	0.00314307
840.83	0.0617143	0.0571186	840.83	0.0420685	0.0433455	840.83	0.0254335	0.0299342	840.83	0.01468	0.0205462	840.83	0.00776193	0.0114227	840.83	0.00402407	0.00398748
841.03	0.0685784	0.0641705	841.03	0.0482348	0.0493594	841.03	0.0306845	0.034632	841.03	0.0184405	0.0239757	841.03	0.0104513	0.0134512	841.03	0.00540755	0.0047484
841.23	0.0745386	0.0696318	841.23	0.0535922	0.0541951	841.23	0.0350712	0.0385752	841.23	0.0216168	0.0269187	841.23	0.0127082	0.0152317	841.23	0.00567927	0.00543498
841.43	0.0798081	0.0738879	841.43	0.0587242	0.0580962	841.43	0.03914	0.0418915	841.43	0.0250338	0.0294481	841.43	0.0146815	0.0167965	841.43	0.00662943	0.00605533
841.63	0.084097	0.0772298	841.63	0.0630329	0.061256	841.63	0.0432087	0.0446871	841.63	0.0285651	0.0316258	841.63	0.0168641	0.0181736	841.63	0.00735881	0.00661668
841.83	0.0871687	0.0798777	841.83	0.0659348	0.0638273	841.83	0.0463124	0.04705	841.83	0.0309185	0.0335045	841.83	0.0182277	0.0193874	841.83	0.00780557	0.00712548
842.03	0.0887609	0.0819979	842.03	0.0679059	0.0659313	842.03	0.0485683	0.0490532	842.03	0.0329045	0.0351289	842.03	0.0195628	0.020459	842.03	0.00833067	0.00758744
842.23	0.0883122	0.0837162	842.23	0.0682062	0.0676639	842.23	0.0494996	0.0507574	842.23	0.0337516	0.036537	842.23	0.0199396	0.0214068	842.23	0.00823269	0.00800767
842.43	0.0887165	0.0851277	842.43	0.069522	0.0691009	842.43	0.0502687	0.0522129	842.43	0.0349685	0.037761	842.43	0.0211519	0.0222469	842.43	0.00861277	0.00839072
842.63	0.0890695	0.0863044	842.63	0.0702313	0.0703027	842.63	0.0507077	0.0534615	842.63	0.0355694	0.0388284	842.63	0.0217302	0.0229932	842.63	0.00841673	0.00874061
842.83	0.0900999	0.0873006	842.83	0.0710506	0.0713169	842.83	0.0514136	0.0545377	842.83	0.036049	0.0397624	842.83	0.0218722	0.0236579	842.83	0.00866115	0.00906095
843.03	0.0907403	0.0881576	843.03	0.0719527	0.0721812	843.03	0.0528495	0.0554703	843.03	0.0369476	0.0405827	843.03	0.0223427	0.0242513	843.03	0.0089241	0.00935494
843.23	0.0916007	0.0889066	843.23	0.072767	0.0729255	843.23	0.0538936	0.0562832	843.23	0.0377036	0.0413063	843.23	0.0228594	0.0247828	843.23	0.00905305	0.00962543
843.43	0.0916258	0.0895713	843.43	0.0728272	0.0735737	843.43	0.0541927	0.0569963	843.43	0.0379661	0.0419473	843.43	0.0227074	0.0252602	843.43	0.00888089	0.00987496
843.63	0.0922388	0.0901695	843.63	0.073498	0.0741444	843.63	0.0550724	0.0576259	843.63	0.0385932	0.042518	843.63	0.0236658	0.0256905	843.63	0.00944918	0.0101058
843.83	0.0930404	0.090715	843.83	0.0745303	0.0746527	843.83	0.0555531	0.0581858	843.83	0.0392931	0.0430285	843.83	0.0241936	0.0260796	843.83	0.0095702	0.0103199
844.03	0.093229	0.0912181	844.03	0.0751457	0.0751103	844.03	0.0557769	0.0586872	844.03	0.0399777	0.0434877	844.03	0.0244553	0.026433	844.03	0.00981549	0.0105191
844.23	0.0937021	0.0916866	844.23	0.0754925	0.0755267	844.23	0.0560541	0.0591395	844.23	0.040464	0.0439031	844.23	0.0252606	0.026755	844.23	0.0104272	0.0107051
844.43	0.0940966	0.0921268	844.43	0.0758457	0.0759093	844.43	0.0564504	0.0595507	844.43	0.0409772	0.0442808	844.43	0.0256572	0.0270497	844.43	0.0110002	0.0108791
844.63	0.0941838	0.0925431	844.63	0.0762253	0.076264	844.63	0.0567969	0.0599271	844.63	0.0414907	0.0446264	844.63	0.0259259	0.0273205	844.63	0.0108596	0.0110425
844.83	0.0952088	0.0929391	844.83	0.0768109	0.0765957	844.83	0.057148	0.0602743	844.83	0.0424576	0.0449443	844.83	0.0262078	0.0275705	844.83	0.0111068	0.0111964
845.03	0.0949054	0.0933176	845.03	0.0765893	0.0769079	845.03	0.057585	0.0605965	845.03	0.0427623	0.0452384	845.03	0.0261173	0.0278021	845.03	0.0108701	0.0113418
845.23	0.0949817	0.0936807	845.23	0.0767706	0.0772038	845.23	0.0577847	0.0608977	845.23	0.0432823	0.0455121	845.23	0.0264488	0.0280177	845.23	0.0105054	0.0114796
845.43	0.0950007	0.0940301	845.43	0.077093	0.0774856	845.43	0.0586722	0.0611809	845.43	0.0442218	0.0457682	845.43	0.026823	0.0282193	845.43	0.0112247	0.0116106
845.63	0.0955522	0.094367	845.63	0.0776712	0.0777555	845.63	0.0595789	0.0614487	845.63	0.0445535	0.046009	845.63	0.0276046	0.0284085	845.63	0.011425	0.0117354
845.83	0.0962392	0.0946927	845.83	0.0779161	0.0780147	845.83	0.0597377	0.0617031	845.83	0.0446022	0.0462366	845.83	0.0280466	0.0285869	845.83	0.0116416	0.0118548
846.03	0.0970561	0.0950078	846.03	0.078763	0.0782648	846.03	0.0612217	0.0619461	846.03	0.0457119	0.0464527	846.03	0.0294374	0.0287558	846.03	0.0130237	0.0119693
846.23	0.097141	0.0953132	846.23	0.0791241	0.0785065	846.23	0.061627	0.0621791	846.23	0.0458095	0.0466588	846.23	0.0296321	0.0289162	846.23	0.0126305	0.0120793
846.43	0.0973922	0.0956093	846.43	0.0793984	0.0787408	846.43	0.0622265	0.0624034	846.43	0.0459825	0.0468561	846.43	0.0298484	0.0290692	846.43	0.0123892	0.0121853
846.63	0.0977407	0.0958967	846.63	0.0792925	0.0789682	846.63	0.0630333	0.0626199	846.63	0.0465078	0.0470457	846.63	0.0300581	0.0292157	846.63	0.0129467	0.0122878
846.83	0.0979284	0.0961757	846.83	0.0794002	0.0791894	846.83	0.0638869	0.0628296	846.83	0.0470157	0.0472285	846.83	0.0301085	0.0293563	846.83	0.0135539	0.0123871
847.03	0.0979887	0.0964468	847.03	0.0800321	0.0794048	847.03	0.0643984	0.0630332	847.03	0.0473841	0.0474053	847.03	0.0303076	0.0294918	847.03	0.0137181	0.0124834
847.23	0.0981078	0.0967102	847.23	0.0797566	0.0796147	847.23	0.0648324	0.0632313	847.23	0.0473845	0.0475767	847.23	0.0307039	0.0296227	847.23	0.0143938	0.0125771
847.43	0.0976679	0.0969663	847.43	0.0800382	0.0798195	847.43	0.0656121	0.0634244	847.43	0.048145	0.0477433	847.43	0.0312932	0.0297495	847.43	0.0145046	0.0126684
847.63	0.09814	0.0972152	847.63	0.0807409	0.0800194	847.63	0.0661222	0.0636129	847.63	0.0489944	0.0479056	847.63	0.0323953	0.0298725	847.63	0.0149414	0.0127576
847.83	0.0982536	0.0974573	847.83	0.0815427	0.0802146	847.83	0.0659919	0.0637972	847.83	0.0493798	0.048064	847.83	0.0325959	0.0299923	847.83	0.0153251	0.0128448
848.03	0.0980492	0.0976927	848.03	0.0813873	0.0804055	848.03	0.0660772	0.0639776	848.03	0.0497398	0.0482189	848.03	0.0325869	0.0301091	848.03	0.0159542	0.0129301
848.23	0.0976862	0.0979216	848.23	0.081246	0.080592	848.23	0.0656146	0.0641544	848.23	0.0496498	0.0483705	848.23	0.0322697	0.0302232	848.23	0.0157499	0.0130139
848.43	0.0978372	0.0981443	848.43	0.0816842	0.0807744	848.43	0.0658101	0.0643278	848.43	0.0503857	0.0485191	848.43	0.032192	0.0303348	848.43	0.0164334	0.0130962
848.63	0.0972501	0.098361	848.63	0.0815274	0.0809529	848.63	0.0650158	0.064498	848.63	0.0498169	0.048665	848.63	0.0316698	0.0304442	848.63	0.0154773	0.013177
848.83	0.0976035	0.0985717	848.83	0.0815576	0.0811274	848.83	0.0650396	0.0646651	848.83	0.0501775	0.0488083	848.83	0.031879	0.0305516	848.83	0.015114	0.0132567
849.03	0.0966949	0.0987766	849.03	0.0812927	0.0812982	849.03	0.064431	0.0648293	849.03	0.0501561	0.0489492	849.03	0.0314974	0.0306571	849.03	0.0147243	0.0133351
849.23	0.0969109	0.0989761	849.23	0.0815799	0.0814654	849.23	0.0644545	0.0649907	849.23	0.0498833	0.0490878	849.23	0.0315727	0.0307608	849.23	0.0148776	0.0134126
849.43	0.0966535	0.0991701	849.43	0.0814463	0.081629	849.43	0.0641983	0.0651495	849.43	0.0492109	0.0492243	849.43	0.0309693	0.030863	849.43	0.0142482	0.013489
849.63	0.0972701	0.0993588	849.63	0.0818317	0.0817891	849.63	0.0643562	0.0653057	849.63	0.0486414	0.0493587	849.63	0.0314031	0.0309636	849.63	0.0142111	0.0135645
849.83	0.0973616	0.0995424	849.83	0.0813123	0.0819458	849.83	0.0642547	0.0654593	849.83	0.049135	0.0494912	849.83	0.0314075	0.0310629	849.83	0.0144104	0.0136391
850.03	0.0977072	0.099721	850.03	0.0813473	0.0820993	850.03	0.0648772	0.0656106	850.03	0.0496084	0.0496219	850.03	0.0310446	0.0311608	850.03	0.0145609	0.0137129
850.23	0.0972	0.0998948	850.23	0.0805061	0.0822495	850.23	0.0639723	0.0657594	850.23	0.0492953	0.0497508	850.23	0.0301007	0.0312575	850.23	0.0130622	0.013786
850.43	0.0973573	0.100064	850.43	0.0804311	0.0823965	850.43	0.0648371	0.065906	850.43	0.0495012	0.0498779	850.43	0.0300464	0.031353	850.43	0.0132741	0.0138584
850.63	0.0977294	0.100228	850.63	0.0805209	0.0825405	850.63	0.0649782	0.0660503	850.63	0.0494904	0.0500034	850.63	0.0299377	0.0314474	850.63	0.0133921	0.0139301
850.83	0.0978188	0.100388	850.83	0.080353	0.0826814	850.83	0.0650809	0.0661925	850.83	0.0495209	0.0501273	850.83	0.0302234	0.0315408	850.83	0.0131618	0.0140012
851.03	0.0977929	0.100544	851.03	0.0805021	0.0828194	851.03	0.0653734	0.0663325	851.03	0.0493708	0.0502496	851.03	0.0304349	0.0316331	851.03	0.0131646	0.0140716
851.23	0.0978839	0.100696	851.23	0.0799378	0.0829545	851.23	0.0660294	0.0664703	851.23	0.0494272	0.0503704	851.23	0.0307661	0.0317245	851.23	0.0125307	0.0141416
851.43	0.0983969	0.100843	851.43	0.0806861	0.0830868	851.43	0.0668034	0.0666062	851.43	0.050384	0.0504897	851.43	0.0316958	0.0318149	851.43	0.0124094	0.0142109
851.63	0.0990147	0.100986	851.63	0.0808688	0.0832163	851.63	0.0672157	0.06674	851.63	0.0506273	0.0506075	851.63	0.0317759	0.0319044	851.63	0.0127829	0.0142798
851.83	0.0990628	0.101126	851.83	0.0807777	0.0833431	851.83	0.067072	0.0668718	851.83	0.0502484	0.0507239	851.83	0.0314423	0.031993	851.83	0.0126784	0.0143481
852.03	0.0995766	0.101262	852.03	0.0808274	0.0834673	852.03	0.0675996	0.0670016	852.03	0.050732	0.050839	852.03	0.0315434	0.0320808	852.03	0.0126054	0.014416
852.23	0.0995812	0.101394	852.23	0.0810934	0.0835888	852.23	0.0672091	0.0671296	852.23	0.0505157	0.0509526	852.23	0.0315949	0.0321677	852.23	0.012588	0.0144834
852.43	0.0999552	0.101522	852.43	0.0817306	0.0837079	852.43	0.0674284	0.0672557	852.43	0.0505734	0.0510649	852.43	0.0319043	0.0322539	852.43	0.0127515	0.0145504
852.63	0.10026	0.101647	852.63	0.0821058	0.0838244	852.63	0.0675736	0.0673799	852.63	0.0505285	0.0511759	852.63	0.0325029	0.0323392	852.63	0.0124467	0.0146169
852.83	0.100723	0.101769	852.83	0.0827362	0.0839385	852.83	0.0679595	0.0675022	852.83	0.0512371	0.0512855	852.83	0.0332771	0.0324238	852.83	0.0129544	0.014683
853.03	0.100354	0.101887	853.03	0.0830376	0.0840503	853.03	0.0677894	0.0676228	853.03	0.0514135	0.0513939	853.03	0.0328637	0.0325076	853.03	0.0129836	0.0147487
853.23	0.101149	0.102002	853.23	0.0835601	0.0841597	853.23	0.0680525	0.0677416	853.23	0.0512092	0.051501	853.23	0.033117	0.0325906	853.23	0.0135473	0.014814
853.43	0.100642	0.102114	853.43	0.0840327	0.0842668	853.43	0.0684687	0.0678587	853.43	0.0515126	0.0516069	853.43	0.0334665	0.0326729	853.43	0.0138847	0.0148789
853.63	0.100761	0.102223	853.63	0.0846998	0.0843717	853.63	0.0689098	0.0679741	853.63	0.0518666	0.0517116	853.63	0.034011	0.0327545	853.63	0.0150374	0.0149434
853.83	0.100896	0.102329	853.83	0.0848155	0.0844744	853.83	0.068207	0.0680877	853.83	0.0523477	0.051815	853.83	0.033314	0.0328354	853.83	0.0149831	0.0150076
854.03	0.10067	0.102432	854.03	0.0848727	0.0845749	854.03	0.0680884	0.0681997	854.03	0.0525281	0.0519172	854.03	0.032967	0.0329156	854.03	0.015118	0.0150713
854.23	0.100166	0.102533	854.23	0.0847727	0.0846734	854.23	0.0684551	0.0683101	854.23	0.052427	0.0520183	854.23	0.0328743	0.0329951	854.23	0.0148008	0.0151348
854.43	0.100007	0.10263	854.43	0.0853134	0.0847698	854.43	0.0685742	0.0684189	854.43	0.0518976	0.0521182	854.43	0.0327011	0.0330739	854.43	0.0146554	0.0151978
854.63	0.0997863	0.102725	854.63	0.0848792	0.0848642	854.63	0.0681387	0.068526	854.63	0.0513929	0.0522169	854.63	0.0324444	0.0331521	854.63	0.014338	0.0152605
854.83	0.100274	0.102818	854.83	0.0847683	0.0849566	854.83	0.0687641	0.0686316	854.83	0.0518677	0.0523145	854.83	0.0332295	0.0332295	854.83	0.0147134	0.0153229
855.03	0.100783	0.102907	855.03	0.0849018	0.0850471	855.03	0.0693348	0.0687357	855.03	0.0521471	0.052411	855.03	0.0334865	0.0333064	855.03	0.0145652	0.0153849
855.23	0.101362	0.102995	855.23	0.0845504	0.0851357	855.23	0.0699374	0.0688383	855.23	0.0523348	0.0525064	855.23	0.0336065	0.0333826	855.23	0.0141666	0.0154466
855.43	0.101861	0.10308	855.43	0.0848607	0.0852225	855.43	0.07049	0.0689393	855.43	0.053127	0.0526007	855.43	0.0339395	0.0334581	855.43	0.0148007	0.0155079
855.63	0.101765	0.103163	855.63	0.0843087	0.0853074	855.63	0.0707426	0.0690389	855.63	0.0534969	0.0526939	855.63	0.0336206	0.033533	855.63	0.0146736	0.0155689
855.83	0.101933	0.103243	855.83	0.0843256	0.0853906	855.83	0.0702813	0.069137	855.83	0.0536336	0.052786	855.83	0.0338861	0.0336073	855.83	0.0147457	0.0156296
856.03	0.102145	0.103322	856.03	0.0850215	0.085472	856.03	0.0707274	0.0692337	856.03	0.0546322	0.0528771	856.03	0.0345293	0.0336809	856.03	0.0153247	0.01569
856.23	0.10195	0.103398	856.23	0.0848508	0.0855518	856.23	0.0701707	0.0693289	856.23	0.0545923	0.0529671	856.23	0.03453	0.0337539	856.23	0.0151021	0.01575
856.43	0.102614	0.103472	856.43	0.0850716	0.0856299	856.43	0.0705838	0.0694228	856.43	0.0551902	0.0530561	856.43	0.0349583	0.0338264	856.43	0.0152063	0.0158098
856.63	0.102547	0.103544	856.63	0.0849815	0.0857063	856.63	0.0710076	0.0695153	856.63	0.0560652	0.0531441	856.63	0.0351481	0.0338982	856.63	0.0153101	0.0158692
856.83	0.102758	0.103614	856.83	0.0854387	0.0857812	856.83	0.0704418	0.0696065	856.83	0.0562131	0.0532311	856.83	0.0351213	0.0339694	856.83	0.0149822	0.0159283
857.03	0.102771	0.103683	857.03	0.0855598	0.0858545	857.03	0.0701305	0.0696963	857.03	0.0560072	0.053317	857.03	0.0347171	0.0340401	857.03	0.0149118	0.0159871
857.23	0.102846	0.103749	857.23	0.0854932	0.0859262	857.23	0.0703351	0.0697849	857.23	0.0562402	0.053402	857.23	0.034995	0.0341101	857.23	0.0157961	0.0160456
857.43	0.102336	0.103814	857.43	0.0859762	0.0859965	857.43	0.0705979	0.0698721	857.43	0.0570197	0.053486	857.43	0.0350419	0.0341796	857.43	0.0156175	0.0161038
857.63	0.10235	0.103877	857.63	0.0860467	0.0860653	857.63	0.0698662	0.069958	857.63	0.0565928	0.0535691	857.63	0.0346539	0.0342484	857.63	0.015469	0.0161617
857.83	0.102108	0.103938	857.83	0.0857537	0.0861327	857.83	0.069708	0.0700428	857.83	0.0564208	0.0536512	857.83	0.0344577	0.0343167	857.83	0.0150064	0.0162193
858.03	0.101496	0.103998	858.03	0.0856369	0.0861987	858.03	0.0702095	0.0701262	858.03	0.0563184	0.0537324	858.03	0.0345738	0.0343845	858.03	0.0151922	0.0162765
858.23	0.101537	0.104056	858.23	0.0860618	0.0862633	858.23	0.0708199	0.0702085	858.23	0.056083	0.0538126	858.23	0.0344738	0.0344517	858.23	0.0147612	0.0163335
858.43	0.101715	0.104112	858.43	0.0863454	0.0863265	858.43	0.0709249	0.0702895	858.43	0.0558948	0.0538919	858.43	0.0345299	0.0345183	858.43	0.0147557	0.0163902
858.63	0.102306	0.104167	858.63	0.0866243	0.0863884	858.63	0.0720637	0.0703694	858.63	0.0563314	0.0539703	858.63	0.0350779	0.0345843	858.63	0.0153659	0.0164466
858.83	0.103292	0.10422	858.83	0.0874117	0.0864491	858.83	0.0731761	0.0704481	858.83	0.0569753	0.0540479	858.83	0.035811	0.0346499	858.83	0.0159677	0.0165028
859.03	0.103584	0.104272	859.03	0.0879674	0.0865084	859.03	0.0740599	0.0705257	859.03	0.0571812	0.0541245	859.03	0.0358822	0.0347148	859.03	0.0161933	0.0165586
859.23	0.103689	0.104322	859.23	0.0882517	0.0865666	859.23	0.0748338	0.0706021	859.23	0.0573823	0.0542002	859.23	0.0358761	0.0347793	859.23	0.0165352	0.0166141
859.43	0.104256	0.104372	859.43	0.0890309	0.0866235	859.43	0.0755284	0.0706774	859.43	0.0581542	0.0542751	859.43	0.0360825	0.0348432	859.43	0.0172385	0.0166694
859.63	0.104771	0.104419	859.63	0.0897579	0.0866792	859.63	0.0762234	0.0707516	859.63	0.058837	0.0543491	859.63	0.0366111	0.0349066	859.63	0.017853	0.0167243
859.83	0.105324	0.104466	859.83	0.0906649	0.0867338	859.83	0.0764425	0.0708248	859.83	0.0592041	0.0544223	859.83	0.037012	0.0349694	859.83	0.0183726	0.016779
860.04	0.105324	0.104514	860.04	0.0906649	0.0867904	860.04	0.0764425	0.0709011	860.04	0.0592041	0.054499	860.04	0.037012	0.0350355	860.04	0.0183726	0.0168367
860.24	0.0997808	0.0972921	860.24	0.0855813	0.0806592	860.24	0.0713933	0.066021	860.24	0.0556512	0.0508328	860.24	0.0344915	0.0327654	860.24	0.0174906	0.0159574
860.44	0.0938894	0.0907077	860.44	0.0803674	0.0750694	860.44	0.0662056	0.0615714	860.44	0.0517305	0.0474899	860.44	0.0318209	0.0306953	860.44	0.0163263	0.015155
860.64	0.0876626	0.084704	860.64	0.0745508	0.0699729	860.64	0.0607537	0.0575143	860.64	0.0475051	0.0444416	860.64	0.0292692	0.0288075	860.64	0.0149503	0.0144227
860.84	0.0816469	0.0792295	860.84	0.068873	0.065326	860.84	0.0556847	0.0538147	860.84	0.0435299	0.0416618	860.84	0.02705	0.0270856	860.84	0.0141104	0.0137543
861.04	0.0751915	0.0742372	861.04	0.0632156	0.0610887	861.04	0.0508303	0.0504409	861.04	0.039526	0.0391265	861.04	0.0248299	0.025515	861.04	0.0131236	0.013144
861.24	0.0687106	0.0696842	861.24	0.0574562	0.0572246	861.24	0.0456735	0.047364	861.24	0.0356022	0.0368141	861.24	0.0226119	0.0240823	861.24	0.0121852	0.0125867
861.44	0.0625138	0.0655316	861.44	0.0518279	0.0537007	861.44	0.041227	0.0445576	861.44	0.0318289	0.0347048	861.44	0.0206489	0.0227752	861.44	0.0114746	0.0120777
861.64	0.0573446	0.0617439	861.64	0.047449	0.0504867	861.64	0.037518	0.0419978	861.64	0.0286576	0.0327806	861.64	0.0190024	0.0215826	861.64	0.010505	0.0116128
861.84	0.0526571	0.0582886	861.84	0.0432737	0.0475551	861.84	0.0342598	0.0396625	861.84	0.026098	0.031025	861.84	0.0176378	0.0204943	861.84	0.00973483	0.011188
862.04	0.0493401	0.0551362	862.04	0.040207	0.0448808	862.04	0.0319738	0.037532	862.04	0.0247512	0.0294231	862.04	0.0170069	0.019501	862.04	0.00948645	0.0107997
862.24	0.0469453	0.0522598	862.24	0.0382042	0.042441	862.24	0.0308706	0.0355879	862.24	0.0237679	0.0279613	862.24	0.0166662	0.0185943	862.24	0.00907781	0.0104447
862.44	0.0454526	0.0496349	862.44	0.0373059	0.0402149	862.44	0.0303053	0.0338138	862.44	0.0231398	0.026627	862.44	0.016368	0.0177666	862.44	0.00916797	0.0101201
862.64	0.0440345	0.0472393	862.64	0.0360999	0.0381835	862.64	0.0298013	0.0321946	862.64	0.0226143	0.025409	862.64	0.0164601	0.0170107	862.64	0.00894811	0.00982321
862.84	0.0426114	0.0450525	862.84	0.034684	0.0363295	862.84	0.0287363	0.0307164	862.84	0.0219275	0.0242969	862.84	0.0160135	0.0163205	862.84	0.00897862	0.00955148
863.04	0.0411099	0.043056	863.04	0.0334796	0.0346372	863.04	0.0279951	0.0293669	863.04	0.0211986	0.0232814	863.04	0.0158374	0.0156899	863.04	0.00924322	0.00930272
863.24	0.0399892	0.041233	863.24	0.031888	0.0330922	863.24	0.0273495	0.0281346	863.24	0.020279	0.0223538	863.24	0.0154793	0.0151137	863.24	0.00909933	0.0090749
863.44	0.0390563	0.039568	863.44	0.0308309	0.0316814	863.44	0.0269196	0.027009	863.44	0.0196839	0.0215065	863.44	0.0149412	0.0145871	863.44	0.00908032	0.00886616
863.64	0.0380468	0.038047	863.64	0.0301388	0.030393	863.64	0.0259782	0.0259808	863.64	0.0193636	0.0207321	863.64	0.0144479	0.0141058	863.64	0.00942583	0.00867481
863.84	0.0373943	0.0366572	863.84	0.0285707	0.0292161	863.84	0.0251807	0.0250412	863.84	0.0186876	0.0200244	863.84	0.0139519	0.0136656	863.84	0.00888568	0.00849929
864.04	0.0367194	0.035387	864.04	0.0281891	0.0281407	864.04	0.0244035	0.0241824	864.04	0.0185679	0.0193773	864.04	0.0139044	0.0132629	864.04	0.00922748	0.00833822
864.24	0.0355404	0.0342257	864.24	0.0276753	0.0271579	864.24	0.0233707	0.0233973	864.24	0.0185685	0.0187855	864.24	0.0138281	0.0128944	864.24	0.00899237	0.00819031
864.44	0.0347683	0.0331638	864.44	0.0269829	0.0262595	864.44	0.0227539	0.0226792	864.44	0.0179327	0.0182441	864.44	0.0133484	0.0125571	864.44	0.0085388	0.00805439
864.64	0.0339849	0.0321924	864.64	0.0267185	0.0254379	864.64	0.0221136	0.0220223	864.64	0.0176308	0.0177486	864.64	0.0134411	0.0122481	864.64	0.00846352	0.0079294
864.84	0.0336297	0.0313034	864.84	0.0266131	0.0246863	864.84	0.0219302	0.0214211	864.84	0.0170792	0.0172949	864.84	0.0134175	0.0119651	864.84	0.00863452	0.00781438
865.04	0.032745	0.0304895	865.04	0.0262705	0.0239986	865.04	0.0215869	0.0208707	865.04	0.0168816	0.0168793	865.04	0.0127094	0.0117056	865.04	0.00857217	0.00770843
865.24	0.0321132	0.0297442	865.24	0.025812	0.0233691	865.24	0.0211622	0.0203666	865.24	0.0167677	0.0164985	865.24	0.0126001	0.0114677	865.24	0.00867945	0.00761076
865.44	0.0318813	0.0290613	865.44	0.0256817	0.0227926	865.44	0.0214051	0.0199046	865.44	0.0165027	0.0161494	865.44	0.0125048	0.0112493	865.44	0.00843397	0.00752063
865.64	0.0312602	0.0284352	865.64	0.0257858	0.0222644	865.64	0.0209216	0.019481	865.64	0.0163148	0.0158291	865.64	0.0122444	0.0110488	865.64	0.00764186	0.00743738
865.84	0.0303365	0.0278609	865.84	0.0250608	0.0217802	865.84	0.0203299	0.0190925	865.84	0.0161181	0.0155351	865.84	0.0115913	0.0108645	865.84	0.00772004	0.00736039
866.04	0.0301642	0.0273339	866.04	0.024788	0.0213361	866.04	0.0203125	0.0187359	866.04	0.0162189	0.0152651	866.04	0.011578	0.0106951	866.04	0.00783435	0.00728912
866.24	0.0293909	0.02685	866.24	0.0247728	0.0209286	866.24	0.0201341	0.0184084	866.24	0.0155077	0.0150169	866.24	0.0113206	0.0105392	866.24	0.00743801	0.00722305
866.44	0.029266	0.0264053	866.44	0.0249939	0.0205544	866.44	0.0199025	0.0181074	866.44	0.0155098	0.0147886	866.44	0.011282	0.0103956	866.44	0.00766431	0.00716174
866.64	0.0283793	0.0259963	866.64	0.023952	0.0202106	866.64	0.0196224	0.0178306	866.64	0.0151317	0.0145784	866.64	0.011175	0.0102632	866.64	0.00793694	0.00710475
866.84	0.0280543	0.0256199	866.84	0.0235586	0.0198945	866.84	0.0192981	0.0175757	866.84	0.0148758	0.0143848	866.84	0.0114729	0.0101411	866.84	0.00810618	0.0070517
867.04	0.0275634	0.0252732	867.04	0.0232221	0.0196036	867.04	0.0189686	0.017341	867.04	0.0143674	0.0142063	867.04	0.010861	0.0100282	867.04	0.00799011	0.00700225
867.24	0.0271533	0.0249536	867.24	0.0222891	0.0193356	867.24	0.0187637	0.0171245	867.24	0.0141363	0.0140415	867.24	0.0103121	0.00992392	867.24	0.0079228	0.00695609
867.44	0.0264898	0.0246587	867.44	0.0217295	0.0190887	867.44	0.0185463	0.0169247	867.44	0.014278	0.0138892	867.44	0.0102107	0.00982735	867.44	0.00783443	0.00691291
867.64	0.0259837	0.0243862	867.64	0.0212613	0.0188608	867.64	0.0178773	0.0167401	867.64	0.0140886	0.0137484	867.64	0.0102395	0.00973785	867.64	0.00756047	0.00687246
867.84	0.0261044	0.0241343	867.84	0.0206139	0.0186503	867.84	0.0179326	0.0165694	867.84	0.0139196	0.0136179	867.84	0.0104516	0.00965479	867.84	0.0072508	0.0068345
868.04	0.0260847	0.023901	868.04	0.0207007	0.0184557	868.04	0.0183026	0.0164113	868.04	0.0141785	0.013497	868.04	0.0106585	0.00957759	868.04	0.00718298	0.00679881
868.24	0.0257498	0.0236848	868.24	0.0200785	0.0182756	868.24	0.0183982	0.0162647	868.24	0.0141804	0.0133846	868.24	0.0106105	0.00950575	868.24	0.00698907	0.00676519
868.44	0.0252854	0.0234841	868.44	0.0194802	0.0181087	868.44	0.018246	0.0161286	868.44	0.0137252	0.0132802	868.44	0.0100459	0.00943879	868.44	0.00666435	0.00673345
868.64	0.0254196	0.0232976	868.64	0.019472	0.0179538	868.64	0.0182063	0.016002	868.64	0.0136877	0.0131829	868.64	0.010126	0.00937628	868.64	0.00644927	0.00670344
868.84	0.0256696	0.023124	868.84	0.0190505	0.0178098	868.84	0.0182582	0.0158842	868.84	0.013614	0.0130922	868.84	0.0100394	0.00931783	868.84	0.00656038	0.006675
869.04	0.0258773	0.0229621	869.04	0.0189907	0.0176758	869.04	0.0182078	0.0157743	869.04	0.013765	0.0130075	869.04	0.0098742	0.00926307	869.04	0.00692348	0.00664799
869.24	0.0259624	0.022811	869.24	0.0191926	0.017551	869.24	0.0180776	0.0156717	869.24	0.013884	0.0129282	869.24	0.0101529	0.0092117	869.24	0.00719194	0.0066223
869.44	0.0259446	0.0226696	869.44	0.019682	0.0174344	869.44	0.0179112	0.0155757	869.44	0.0139408	0.0128539	869.44	0.0101721	0.00916339	869.44	0.00677512	0.00659779
869.64	0.0254915	0.0225372	869.64	0.0199354	0.0173254	869.64	0.0177917	0.0154857	869.64	0.0141189	0.0127841	869.64	0.0102722	0.0091179	869.64	0.00702257	0.00657438
869.84	0.0251608	0.0224129	869.84	0.0199206	0.0172234	869.84	0.017703	0.0154013	869.84	0.0140132	0.0127185	869.84	0.0102484	0.00907496	869.84	0.00738993	0.00655196
870.04	0.0251503	0.0222961	870.04	0.0202092	0.0171276	870.04	0.0175895	0.0153218	870.04	0.0139217	0.0126566	870.04	0.0109046	0.00903436	870.04	0.00729816	0.00653045
870.24	0.0244089	0.022186	870.24	0.0206309	0.0170375	870.24	0.0170481	0.0152469	870.24	0.0137443	0.0125982	870.24	0.0106884	0.0089959	870.24	0.00769292	0.00650978
870.44	0.0242473	0.022082	870.44	0.0203268	0.0169527	870.44	0.0168416	0.0151762	870.44	0.0140261	0.0125428	870.44	0.0104132	0.00895937	870.44	0.0079443	0.00648986
870.64	0.023033	0.0219838	870.64	0.019422	0.0168727	870.64	0.0160731	0.0151093	870.64	0.0135117	0.0124904	870.64	0.00967579	0.00892463	870.64	0.00763102	0.00647064
870.84	0.0231453	0.0218906	870.84	0.0201174	0.0167971	870.84	0.0161574	0.0150459	870.84	0.0136901	0.0124406	870.84	0.00987601	0.0088915	870.84	0.00785006	0.00645205
871.04	0.0231364	0.0218022	871.04	0.0204141	0.0167254	871.04	0.0159769	0.0149856	871.04	0.0137473	0.0123932	871.04	0.00931871	0.00885985	871.04	0.00784545	0.00643404
871.24	0.022201	0.021718	871.24	0.0195058	0.0166574	871.24	0.0156488	0.0149283	871.24	0.013262	0.0123479	871.24	0.00861074	0.00882956	871.24	0.00747953	0.00641656
871.44	0.0220818	0.0216377	871.44	0.0193955	0.0165926	871.44	0.0154953	0.0148736	871.44	0.0131029	0.0123046	871.44	0.00888779	0.00880049	871.44	0.00685677	0.00639957
871.64	0.0220743	0.021561	871.64	0.0193786	0.0165309	871.64	0.0154711	0.0148213	871.64	0.0126794	0.0122631	871.64	0.00874469	0.00877256	871.64	0.00658604	0.00638302
871.84	0.0220765	0.0214876	871.84	0.0188498	0.016472	871.84	0.0155213	0.0147712	871.84	0.0123219	0.0122233	871.84	0.00877166	0.00874565	871.84	0.00615517	0.00636687
872.04	0.0218109	0.0214171	872.04	0.0188926	0.0164155	872.04	0.0159395	0.014723	872.04	0.0125743	0.012185	872.04	0.00887619	0.00871969	872.04	0.00639051	0.00635111
872.24	0.0220362	0.0213494	872.24	0.0187698	0.0163614	872.24	0.0163508	0.0146768	872.24	0.0125094	0.0121481	872.24	0.00915282	0.00869458	872.24	0.00620621	0.00633568
872.44	0.0222311	0.0212842	872.44	0.0186031	0.0163094	872.44	0.0166267	0.0146322	872.44	0.0119638	0.0121125	872.44	0.00917478	0.00867026	872.44	0.0056063	0.00632057
872.64	0.0222744	0.0212212	872.64	0.018316	0.0162593	872.64	0.0162017	0.0145892	872.64	0.0115625	0.012078	872.64	0.0090403	0.00864666	872.64	0.00545442	0.00630574
872.84	0.0222746	0.0211602	872.84	0.0181976	0.016211	872.84	0.0160153	0.0145475	872.84	0.0115905	0.0120446	872.84	0.00901665	0.00862372	872.84	0.00580761	0.00629118
873.04	0.0222808	0.0211012	873.04	0.0185082	0.0161642	873.04	0.016299	0.0145072	873.04	0.0110182	0.0120121	873.04	0.00882571	0.00860138	873.04	0.00591492	0.00627686
873.24	0.0226261	0.0210439	873.24	0.0190846	0.0161189	873.24	0.016731	0.014468	873.24	0.0112994	0.0119805	873.24	0.00875201	0.0085796	873.24	0.00650945	0.00626276
873.44	0.0228596	0.0209882	873.44	0.0195076	0.016075	873.44	0.0171332	0.0144299	873.44	0.0116319	0.0119498	873.44	0.00888684	0.00855832	873.44	0.00677096	0.00624887
873.64	0.0229835	0.020934	873.64	0.0196822	0.0160323	873.64	0.0172814	0.0143928	873.64	0.0117093	0.0119198	873.64	0.00911787	0.0085375	873.64	0.00741851	0.00623517
873.84	0.0223875	0.0208811	873.84	0.0200054	0.0159908	873.84	0.0170308	0.0143565	873.84	0.011427	0.0118904	873.84	0.00910595	0.00851711	873.84	0.00726546	0.00622165
874.04	0.0228751	0.0208294	874.04	0.0204407	0.0159502	874.04	0.017194	0.0143211	874.04	0.0122974	0.0118617	874.04	0.00954787	0.00849711	874.04	0.00804383	0.00620828
874.24	0.0228548	0.0207789	874.24	0.0201158	0.0159106	874.24	0.017156	0.0142865	874.24	0.0125459	0.0118335	874.24	0.00948865	0.00847746	874.24	0.00853923	0.00619507
874.44	0.0224988	0.0207293	874.44	0.0192912	0.0158719	874.44	0.016787	0.0142525	874.44	0.0123831	0.0118059	874.44	0.00916512	0.00845815	874.44	0.00810979	0.00618199
874.64	0.0217291	0.0206807	874.64	0.0195031	0.0158339	874.64	0.0165612	0.0142192	874.64	0.0125877	0.0117788	874.64	0.00887396	0.00843914	874.64	0.00822731	0.00616903
874.84	0.0220659	0.020633	874.84	0.0197545	0.0157967	874.84	0.0169342	0.0141865	874.84	0.0131972	0.0117521	874.84	0.0089351	0.0084204	874.84	0.0084153	0.0061562
875.04	0.0215885	0.020586	875.04	0.0187906	0.0157602	875.04	0.0164918	0.0141543	875.04	0.0128556	0.0117258	875.04	0.00856242	0.00840193	875.04	0.00817255	0.00614348
875.24	0.0210175	0.0205398	875.24	0.017607	0.0157243	875.24	0.0157626	0.0141226	875.24	0.0118632	0.0116999	875.24	0.00792628	0.00838369	875.24	0.00728512	0.00613085
875.44	0.0209617	0.0204943	875.44	0.0171123	0.0156889	875.44	0.0155772	0.0140914	875.44	0.0120857	0.0116743	875.44	0.00830762	0.00836566	875.44	0.00667596	0.00611832
875.64	0.0208836	0.0204494	875.64	0.0167658	0.015654	875.64	0.0152827	0.0140605	875.64	0.0123574	0.0116491	875.64	0.00818588	0.00834784	875.64	0.00656609	0.00610588
875.84	0.0208641	0.020405	875.84	0.0162791	0.0156197	875.84	0.0146054	0.0140301	875.84	0.0127029	0.0116241	875.84	0.00855127	0.00833021	875.84	0.00650722	0.00609353
876.04	0.0215469	0.0203612	876.04	0.0160763	0.0155858	876.04	0.0150668	0.014	876.04	0.012984	0.0115995	876.04	0.00896711	0.00831275	876.04	0.0064563	0.00608125
876.24	0.0219633	0.0203179	876.24	0.0159072	0.0155522	876.24	0.0155915	0.0139703	876.24	0.0126021	0.011575	876.24	0.009063	0.00829544	876.24	0.00582805	0.00606904
876.44	0.021832	0.020275	876.44	0.0154569	0.0155191	876.44	0.0151203	0.0139408	876.44	0.0122079	0.0115508	876.44	0.0088454	0.00827829	876.44	0.00515551	0.0060569
876.64	0.0214065	0.0202325	876.64	0.0147054	0.0154863	876.64	0.0144463	0.0139117	876.64	0.0119008	0.0115268	876.64	0.00823034	0.00826127	876.64	0.00485314	0.00604482
876.84	0.0211612	0.0201904	876.84	0.0146473	0.0154538	876.84	0.0149239	0.0138828	876.84	0.0116631	0.0115031	876.84	0.00863897	0.00824438	876.84	0.00488855	0.0060328
877.04	0.0209857	0.0201487	877.04	0.0151447	0.0154217	877.04	0.0152749	0.0138541	877.04	0.0114215	0.0114795	877.04	0.00836613	0.00822762	877.04	0.00529663	0.00602084
877.24	0.0208287	0.0201073	877.24	0.0147952	0.0153898	877.24	0.0147378	0.0138257	877.24	0.011312	0.011456	877.24	0.00806333	0.00821096	877.24	0.00567657	0.00600894
877.44	0.0208674	0.0200662	877.44	0.0149366	0.0153581	877.44	0.014238	0.0137975	877.44	0.011375	0.0114328	877.44	0.00802593	0.00819441	877.44	0.00568082	0.00599708
877.64	0.0207579	0.0200254	877.64	0.0153664	0.0153267	877.64	0.0139787	0.0137695	877.64	0.0116471	0.0114097	877.64	0.00847615	0.00817795	877.64	0.00551622	0.00598527
877.84	0.0205953	0.0199849	877.84	0.0158669	0.0152955	877.84	0.01446	0.0137416	877.84	0.0123115	0.0113867	877.84	0.00852448	0.00816159	877.84	0.00552761	0.00597351
878.04	0.0206625	0.0199446	878.04	0.0154437	0.0152645	878.04	0.0142942	0.013714	878.04	0.0128503	0.0113639	878.04	0.00853329	0.00814531	878.04	0.00575556	0.00596179
878.24	0.020087	0.0199046	878.24	0.0152013	0.0152338	878.24	0.0135499	0.0136864	878.24	0.0118382	0.0113412	878.24	0.00832677	0.00812911	878.24	0.0056213	0.00595011
878.44	0.0194387	0.0198648	878.44	0.0155686	0.0152032	878.44	0.0131881	0.0136591	878.44	0.01166	0.0113186	878.44	0.00792157	0.00811299	878.44	0.00545283	0.00593848
878.64	0.0188176	0.0198252	878.64	0.0155977	0.0151728	878.64	0.0132304	0.0136319	878.64	0.0119817	0.0112961	878.64	0.00762952	0.00809695	878.64	0.00560057	0.00592688
878.84	0.0187467	0.0197858	878.84	0.0150793	0.0151425	878.84	0.0128527	0.0136048	878.84	0.0116471	0.0112737	878.84	0.00715672	0.00808097	878.84	0.00571742	0.00591531
879.04	0.0185076	0.0197465	879.04	0.0147318	0.0151124	879.04	0.0125063	0.0135778	879.04	0.0108518	0.0112514	879.04	0.00690966	0.00806505	879.04	0.00573781	0.00590379
879.24	0.018704	0.0197075	879.24	0.0148903	0.0150824	879.24	0.0127022	0.013551	879.24	0.0109785	0.0112292	879.24	0.00658588	0.0080492	879.24	0.00517954	0.0058923
879.44	0.018825	0.0196686	879.44	0.0148505	0.0150526	879.44	0.0125394	0.0135243	879.44	0.0116329	0.0112072	879.44	0.00687176	0.00803341	879.44	0.00543832	0.00588084
879.64	0.0191595	0.0196299	879.64	0.0151972	0.0150229	879.64	0.012758	0.0134976	879.64	0.0119954	0.0111851	879.64	0.00691467	0.00801767	879.64	0.00568932	0.00586941
879.84	0.0195566	0.0195913	879.84	0.0153598	0.0149933	879.84	0.0127906	0.0134711	879.84	0.0117238	0.0111632	879.84	0.0069904	0.00800199	879.84	0.00549018	0.00585801
880.04	0.0194363	0.0195529	880.04	0.0152567	0.0149638	880.04	0.0133075	0.0134447	880.04	0.0112318	0.0111413	880.04	0.0065947	0.00798636	880.04	0.00487087	0.00584665
880.24	0.0190026	0.0195146	880.24	0.0152682	0.0149344	880.24	0.0132106	0.0134184	880.24	0.0105812	0.0111196	880.24	0.00633653	0.00797078	880.24	0.00433643	0.00583531
880.44	0.0190124	0.0194764	880.44	0.0149623	0.0149052	880.44	0.0130909	0.0133922	880.44	0.00992482	0.0110979	880.44	0.00619511	0.00795524	880.44	0.00410492	0.005824
880.64	0.0187731	0.0194384	880.64	0.0146707	0.014876	880.64	0.0132461	0.013366	880.64	0.00993728	0.0110762	880.64	0.00600437	0.00793976	880.64	0.00402691	0.00581272
880.84	0.0184031	0.0194005	880.84	0.0151322	0.014847	880.84	0.0131944	0.0133399	880.84	0.0095192	0.0110546	880.84	0.0063379	0.00792432	880.84	0.00389812	0.00580147
881.04	0.0183812	0.0193627	881.04	0.0151705	0.014818	881.04	0.0131633	0.0133139	881.04	0.00975222	0.0110331	881.04	0.00606065	0.00790892	881.04	0.00398192	0.00579025
881.24	0.017703	0.019325	881.24	0.0140074	0.0147891	881.24	0.0123961	0.013288	881.24	0.00962714	0.0110117	881.24	0.00611587	0.00789356	881.24	0.00347691	0.00577905
881.44	0.017919	0.0192874	881.44	0.0141169	0.0147603	881.44	0.0124776	0.0132622	881.44	0.00981478	0.0109903	881.44	0.00618184	0.00787824	881.44	0.00331955	0.00576787
881.64	0.0177485	0.0192499	881.64	0.0140017	0.0147316	881.64	0.0129482	0.0132364	881.64	0.0103211	0.0109689	881.64	0.00646538	0.00786297	881.64	0.00326564	0.00575673
881.84	0.0177009	0.0192125	881.84	0.0137754	0.014703	881.84	0.0132543	0.0132107	881.84	0.0104845	0.0109477	881.84	0.00621159	0.00784773	881.84	0.00379462	0.0057456
882.04	0.0177739	0.0191753	882.04	0.0135136	0.0146744	882.04	0.0127616	0.0131851	882.04	0.00982191	0.0109265	882.04	0.00622211	0.00783253	882.04	0.00423154	0.00573451
882.24	0.0179562	0.0191381	882.24	0.0141541	0.014646	882.24	0.0124278	0.0131595	882.24	0.00952293	0.0109053	882.24	0.0069031	0.00781737	882.24	0.00476018	0.00572343
882.44	0.0177409	0.019101	882.44	0.0139632	0.0146176	882.44	0.0121924	0.013134	882.44	0.00975716	0.0108842	882.44	0.00675372	0.00780224	882.44	0.00481386	0.00571238
882.64	0.0174963	0.019064	882.64	0.0134164	0.0145892	882.64	0.0117774	0.0131086	882.64	0.00987937	0.0108631	882.64	0.00643983	0.00778715	882.64	0.0054537	0.00570136
882.84	0.0177934	0.0190271	882.84	0.013623	0.014561	882.84	0.0120344	0.0130832	882.84	0.00972022	0.0108421	882.84	0.00650121	0.00777209	882.84	0.00610241	0.00569035
883.04	0.0180893	0.0189903	883.04	0.0139296	0.0145328	883.04	0.0126507	0.0130579	883.04	0.0100886	0.0108211	883.04	0.00687418	0.00775707	883.04	0.0062098	0.00567938
883.24	0.0186475	0.0189535	883.24	0.0144947	0.0145047	883.24	0.0127256	0.0130327	883.24	0.0108754	0.0108002	883.24	0.00705237	0.00774208	883.24	0.00641428	0.00566842
883.44	0.0184698	0.0189169	883.44	0.0143686	0.0144766	883.44	0.0120818	0.0130075	883.44	0.0107673	0.0107793	883.44	0.00704909	0.00772713	883.44	0.00692149	0.00565749
883.64	0.0186524	0.0188803	883.64	0.0145989	0.0144486	883.64	0.0127811	0.0129823	883.64	0.0107732	0.0107585	883.64	0.0071657	0.00771221	883.64	0.00676962	0.00564658
883.84	0.0186023	0.0188439	883.84	0.0148867	0.0144207	883.84	0.0120109	0.0129573	883.84	0.0103062	0.0107377	883.84	0.0068966	0.00769732	883.84	0.00676574	0.00563569
884.04	0.0184313	0.0188075	884.04	0.0146463	0.0143928	884.04	0.0117939	0.0129322	884.04	0.0105081	0.010717	884.04	0.00639296	0.00768246	884.04	0.00659817	0.00562482
884.24	0.0183323	0.0187712	884.24	0.014279	0.014365	884.24	0.0114194	0.0129073	884.24	0.0101154	0.0106963	884.24	0.00617511	0.00766764	884.24	0.00632605	0.00561398
884.44	0.0188346	0.0187349	884.44	0.0143991	0.0143373	884.44	0.0113801	0.0128823	884.44	0.0101567	0.0106757	884.44	0.00608878	0.00765284	884.44	0.00663284	0.00560316
884.64	0.0191544	0.0186988	884.64	0.0145185	0.0143096	884.64	0.0110022	0.0128575	884.64	0.0104489	0.010655	884.64	0.00605663	0.00763808	884.64	0.00634766	0.00559236
884.84	0.0189485	0.0186627	884.84	0.0146153	0.014282	884.84	0.0107777	0.0128327	884.84	0.0103531	0.0106345	884.84	0.00628397	0.00762335	884.84	0.00590184	0.00558158
885.04	0.0186761	0.0186267	885.04	0.0142763	0.0142544	885.04	0.0108213	0.0128079	885.04	0.0104572	0.010614	885.04	0.00625719	0.00760864	885.04	0.00620265	0.00557082
885.24	0.0183308	0.0185907	885.24	0.0135772	0.0142269	885.24	0.0106211	0.0127832	885.24	0.00996643	0.0105935	885.24	0.00637872	0.00759397	885.24	0.00587996	0.00556008
885.44	0.0187264	0.0185549	885.44	0.0139572	0.0141995	885.44	0.0111167	0.0127586	885.44	0.00968118	0.0105731	885.44	0.0065146	0.00757933	885.44	0.0060374	0.00554937
885.64	0.0188321	0.0185191	885.64	0.0141075	0.0141721	885.64	0.0114071	0.0127339	885.64	0.00952613	0.0105527	885.64	0.00670701	0.00756472	885.64	0.00613621	0.00553868
885.84	0.0185502	0.0184834	885.84	0.0141777	0.0141448	885.84	0.0116355	0.0127094	885.84	0.00914772	0.0105323	885.84	0.0067393	0.00755014	885.84	0.00636866	0.00552801
886.04	0.0187095	0.0184477	886.04	0.0142909	0.0141175	886.04	0.0116157	0.0126849	886.04	0.0086992	0.010512	886.04	0.0069505	0.00753558	886.04	0.00625034	0.00551736
886.24	0.0184116	0.0184122	886.24	0.0140097	0.0140903	886.24	0.011619	0.0126604	886.24	0.00827271	0.0104918	886.24	0.00712147	0.00752106	886.24	0.00561197	0.00550673
886.44	0.0180279	0.0183767	886.44	0.0133046	0.0140631	886.44	0.01173	0.012636	886.44	0.00799616	0.0104716	886.44	0.00692471	0.00750656	886.44	0.00575133	0.00549612
886.64	0.0178995	0.0183413	886.64	0.0130484	0.014036	886.64	0.0119326	0.0126117	886.64	0.00800743	0.0104514	886.64	0.00702845	0.0074921	886.64	0.0053442	0.00548553
886.84	0.0171848	0.0183059	886.84	0.0130777	0.0140089	886.84	0.0122872	0.0125874	886.84	0.00771395	0.0104312	886.84	0.00713385	0.00747766	886.84	0.00521344	0.00547496
887.04	0.0169224	0.0182706	887.04	0.0130768	0.0139819	887.04	0.0120452	0.0125631	887.04	0.00814379	0.0104111	887.04	0.00704684	0.00746325	887.04	0.00511181	0.00546442
887.24	0.0168181	0.0182354	887.24	0.0130237	0.013955	887.24	0.0112851	0.0125389	887.24	0.00815729	0.0103911	887.24	0.00671664	0.00744887	887.24	0.00488236	0.00545389
887.44	0.0164712	0.0182003	887.44	0.0126906	0.0139281	887.44	0.0112243	0.0125147	887.44	0.00834871	0.010371	887.44	0.00686741	0.00743452	887.44	0.0048784	0.00544338
887.64	0.0169171	0.0181652	887.64	0.0129126	0.0139013	887.64	0.0115544	0.0124906	887.64	0.00884483	0.0103511	887.64	0.00700523	0.0074202	887.64	0.00489108	0.0054329
887.84	0.0169013	0.0181302	887.84	0.0126618	0.0138745	887.84	0.0106117	0.0124665	887.84	0.0089497	0.0103311	887.84	0.00645955	0.0074059	887.84	0.0047357	0.00542244
888.04	0.0164242	0.0180953	888.04	0.0121857	0.0138477	888.04	0.0104044	0.0124425	888.04	0.0091937	0.0103112	888.04	0.00615975	0.00739164	888.04	0.004301	0.00541199
888.24	0.0159658	0.0180604	888.24	0.012149	0.0138211	888.24	0.00999831	0.0124186	888.24	0.00917077	0.0102914	888.24	0.00606722	0.0073774	888.24	0.00436266	0.00540157
888.44	0.0161341	0.0180256	888.44	0.0121571	0.0137944	888.44	0.0098513	0.0123946	888.44	0.00986646	0.0102715	888.44	0.00618979	0.00736319	888.44	0.00488205	0.00539116
888.64	0.0160306	0.0179909	888.64	0.0117924	0.0137679	888.64	0.00955427	0.0123708	888.64	0.0101008	0.0102518	888.64	0.00632392	0.007349	888.64	0.00450683	0.00538078
888.84	0.0158879	0.0179562	888.84	0.0117608	0.0137413	888.84	0.00926236	0.0123469	888.84	0.0101525	0.010232	888.84	0.00644966	0.00733485	888.84	0.00450872	0.00537042
889.04	0.01596	0.0179217	889.04	0.0118819	0.0137149	889.04	0.00933161	0.0123231	889.04	0.0100678	0.0102123	889.04	0.00649583	0.00732072	889.04	0.0050256	0.00536007
889.24	0.0161276	0.0178871	889.24	0.0118134	0.0136884	889.24	0.00940769	0.0122994	889.24	0.00973801	0.0101926	889.24	0.0063886	0.00730662	889.24	0.00500121	0.00534975
889.44	0.0164282	0.0178527	889.44	0.0122874	0.0136621	889.44	0.00948048	0.0122757	889.44	0.00991615	0.010173	889.44	0.00610047	0.00729255	889.44	0.00535769	0.00533945
889.64	0.0163824	0.0178183	889.64	0.0120888	0.0136358	889.64	0.00887951	0.0122521	889.64	0.0095872	0.0101534	889.64	0.00591766	0.0072785	889.64	0.00535959	0.00532916
889.84	0.0168988	0.017784	889.84	0.0125709	0.0136095	889.84	0.00951718	0.0122285	889.84	0.0101098	0.0101338	889.84	0.00632362	0.00726448	889.84	0.00552704	0.0053189
890.04	0.0175016	0.0177497	890.04	0.0127594	0.0135833	890.04	0.00933627	0.0122049	890.04	0.00991711	0.0101143	890.04	0.00654513	0.00725049	890.04	0.00563224	0.00530866
890.24	0.0173919	0.0177155	890.24	0.0127645	0.0135571	890.24	0.00981866	0.0121814	890.24	0.00961882	0.0100948	890.24	0.00676408	0.00723653	890.24	0.00570273	0.00529843
890.44	0.0172043	0.0176814	890.44	0.0128178	0.013531	890.44	0.0102323	0.012158	890.44	0.00952194	0.0100754	890.44	0.00661165	0.00722259	890.44	0.00625328	0.00528823
890.64	0.0173155	0.0176474	890.64	0.0130068	0.0135049	890.64	0.010454	0.0121345	890.64	0.00963894	0.010056	890.64	0.0066466	0.00720868	890.64	0.00619784	0.00527805
890.84	0.016952	0.0176134	890.84	0.0128554	0.0134789	890.84	0.0105979	0.0121112	890.84	0.00965835	0.0100366	890.84	0.00675681	0.00719479	890.84	0.00656644	0.00526788
891.04	0.0173879	0.0175794	891.04	0.0126606	0.013453	891.04	0.0110036	0.0120878	891.04	0.0100999	0.0100173	891.04	0.00685718	0.00718094	891.04	0.0068346	0.00525774
891.24	0.0174619	0.0175456	891.24	0.0128461	0.0134271	891.24	0.0113978	0.0120646	891.24	0.0101771	0.009998	891.24	0.00704806	0.00716711	891.24	0.00705571	0.00524761
891.44	0.0177496	0.0175118	891.44	0.0126562	0.0134012	891.44	0.0116933	0.0120413	891.44	0.0107218	0.00997874	891.44	0.00727574	0.00715331	891.44	0.0071381	0.0052375
891.64	0.0177149	0.0174781	891.64	0.0120258	0.0133754	891.64	0.0120811	0.0120181	891.64	0.0105156	0.00995953	891.64	0.00673928	0.00713953	891.64	0.00663243	0.00522742
891.84	0.0172552	0.0174444	891.84	0.0112051	0.0133496	891.84	0.0117377	0.011995	891.84	0.0103884	0.00994035	891.84	0.00625681	0.00712578	891.84	0.00573449	0.00521735
892.04	0.0165145	0.0174108	892.04	0.0106029	0.0133239	892.04	0.0116994	0.0119719	892.04	0.0101019	0.0099212	892.04	0.00606659	0.00711206	892.04	0.00516779	0.0052073
892.24	0.0161033	0.0173773	892.24	0.0103005	0.0132983	892.24	0.0116257	0.0119488	892.24	0.00985884	0.00990209	892.24	0.00589781	0.00709836	892.24	0.00505394	0.00519728
892.44	0.0163833	0.0173438	892.44	0.0100303	0.0132727	892.44	0.0116465	0.0119258	892.44	0.00978654	0.00988303	892.44	0.00624436	0.00708469	892.44	0.00483969	0.00518727
892.64	0.0162531	0.0173104	892.64	0.00970935	0.0132471	892.64	0.0113211	0.0119028	892.64	0.00980517	0.00986399	892.64	0.00617309	0.00707105	892.64	0.00427785	0.00517728
892.84	0.0157589	0.0172771	892.84	0.0097279	0.0132216	892.84	0.0106637	0.0118799	892.84	0.00906096	0.009845	892.84	0.00588267	0.00705743	892.84	0.00355047	0.00516731
893.04	0.0154775	0.0172438	893.04	0.00974953	0.0131961	893.04	0.0105343	0.011857	893.04	0.00883371	0.00982604	893.04	0.00530538	0.00704384	893.04	0.00343089	0.00515736
893.24	0.0156493	0.0172106	893.24	0.00983527	0.0131707	893.24	0.0101239	0.0118342	893.24	0.00860471	0.00980711	893.24	0.00529102	0.00703027	893.24	0.00330593	0.00514743
893.44	0.0161028	0.0171775	893.44	0.010479	0.0131453	893.44	0.0100854	0.0118114	893.44	0.00873258	0.00978823	893.44	0.00544161	0.00701673	893.44	0.00295418	0.00513751
893.64	0.0166278	0.0171444	893.64	0.0115207	0.01312	893.64	0.00980834	0.0117887	893.64	0.00928304	0.00976938	893.64	0.00625947	0.00700322	893.64	0.00331534	0.00512762
893.84	0.017252	0.0171114	893.84	0.0127628	0.0130948	893.84	0.0107489	0.011766	893.84	0.0105516	0.00975056	893.84	0.00739389	0.00698974	893.84	0.00423702	0.00511774
894.04	0.0171375	0.0170784	894.04	0.0131187	0.0130695	894.04	0.0106851	0.0117433	894.04	0.0103248	0.00973179	894.04	0.00779566	0.00697627	894.04	0.00459557	0.00510789
894.24	0.0175594	0.0170455	894.24	0.0141314	0.0130444	894.24	0.0111111	0.0117207	894.24	0.0107592	0.00971305	894.24	0.0085194	0.00696284	894.24	0.00527253	0.00509805
894.44	0.018109	0.0170127	894.44	0.014447	0.0130192	894.44	0.0111	0.0116981	894.44	0.0107956	0.00969434	894.44	0.0086109	0.00694943	894.44	0.00597056	0.00508824
894.64	0.0178985	0.0169799	894.64	0.0143303	0.0129942	894.64	0.0108873	0.0116756	894.64	0.0106558	0.00967567	894.64	0.00897813	0.00693605	894.64	0.00587973	0.00507844
894.84	0.0174784	0.0169472	894.84	0.0138565	0.0129692	894.84	0.0106397	0.0116531	894.84	0.0105158	0.00965704	894.84	0.0086014	0.00692269	894.84	0.0057317	0.00506866
895.04	0.0175706	0.0169146	895.04	0.0141886	0.0129442	895.04	0.0107517	0.0116307	895.04	0.0104002	0.00963844	895.04	0.00881123	0.00690936	895.04	0.00563815	0.0050589
895.24	0.0174831	0.016882	895.24	0.0143353	0.0129193	895.24	0.0105869	0.0116083	895.24	0.0103733	0.00961988	895.24	0.00844781	0.00689605	895.24	0.00549329	0.00504915
895.44	0.0176977	0.0168495	895.44	0.0138718	0.0128944	895.44	0.0102737	0.0115859	895.44	0.010402	0.00960135	895.44	0.00836786	0.00688277	895.44	0.00514911	0.00503943
895.64	0.0178825	0.0168171	895.64	0.0133591	0.0128696	895.64	0.0100754	0.0115636	895.64	0.0100145	0.00958287	895.64	0.00777367	0.00686952	895.64	0.00467199	0.00502973
895.84	0.0176868	0.0167847	895.84	0.012945	0.0128448	895.84	0.00954522	0.0115414	895.84	0.00983713	0.00956441	895.84	0.00738748	0.00685629	895.84	0.0040734	0.00502004
896.04	0.017747	0.0167524	896.04	0.0126665	0.01282	896.04	0.00934742	0.0115191	896.04	0.00943052	0.00954599	896.04	0.00697496	0.00684309	896.04	0.00397077	0.00501037
896.24	0.0176323	0.0167201	896.24	0.0129431	0.0127953	896.24	0.00903971	0.0114969	896.24	0.00889416	0.00952761	896.24	0.00687687	0.00682991	896.24	0.00414816	0.00500072
896.44	0.0179976	0.0166879	896.44	0.0129734	0.0127707	896.44	0.00907649	0.0114748	896.44	0.00890025	0.00950926	896.44	0.00649841	0.00681676	896.44	0.00457313	0.00499109
896.64	0.0176176	0.0166558	896.64	0.0125458	0.0127461	896.64	0.00884832	0.0114527	896.64	0.0089735	0.00949095	896.64	0.00587895	0.00680363	896.64	0.00440292	0.00498148
896.84	0.0170155	0.0166237	896.84	0.0125471	0.0127216	896.84	0.00850122	0.0114307	896.84	0.00868371	0.00947267	896.84	0.00520968	0.00679053	896.84	0.00420155	0.00497189
897.04	0.0169676	0.0165917	897.04	0.0120842	0.0126971	897.04	0.0086801	0.0114086	897.04	0.00851191	0.00945443	897.04	0.00478107	0.00677745	897.04	0.00417498	0.00496232
897.24	0.0167235	0.0165597	897.24	0.0118235	0.0126726	897.24	0.00880539	0.0113867	897.24	0.00827133	0.00943622	897.24	0.00509873	0.0067644	897.24	0.00384584	0.00495276
897.44	0.0165227	0.0165278	897.44	0.0121811	0.0126482	897.44	0.00941957	0.0113647	897.44	0.00883301	0.00941805	897.44	0.00520473	0.00675137	897.44	0.00417132	0.00494322
897.64	0.0160763	0.016496	897.64	0.0120997	0.0126239	897.64	0.00975319	0.0113428	897.64	0.00921789	0.00939992	897.64	0.00559334	0.00673837	897.64	0.00465039	0.0049337
897.84	0.0150153	0.0164642	897.84	0.0113574	0.0125995	897.84	0.00978845	0.011321	897.84	0.00906261	0.00938181	897.84	0.00564221	0.0067254	897.84	0.00447407	0.0049242
898.04	0.0147157	0.0164325	898.04	0.0113974	0.0125753	898.04	0.00953867	0.0112992	898.04	0.00881596	0.00936375	898.04	0.00572879	0.00671244	898.04	0.00396815	0.00491472
898.24	0.0145988	0.0164009	898.24	0.0117699	0.0125511	898.24	0.00939332	0.0112774	898.24	0.00929201	0.00934572	898.24	0.00601722	0.00669952	898.24	0.00429448	0.00490525
898.44	0.0138099	0.0163693	898.44	0.01122	0.0125269	898.44	0.00953614	0.0112557	898.44	0.00882241	0.00932772	898.44	0.00581742	0.00668662	898.44	0.00385242	0.00489581
898.64	0.0128855	0.0163378	898.64	0.0109667	0.0125028	898.64	0.00930977	0.0112341	898.64	0.00822153	0.00930976	898.64	0.00600184	0.00667374	898.64	0.00294623	0.00488638
898.84	0.0127014	0.0163063	898.84	0.0109844	0.0124787	898.84	0.00909896	0.0112124	898.84	0.00838129	0.00929183	898.84	0.00593865	0.00666089	898.84	0.00271587	0.00487697
899.04	0.0126785	0.0162749	899.04	0.0111122	0.0124547	899.04	0.00931905	0.0111908	899.04	0.00830089	0.00927393	899.04	0.00647634	0.00664806	899.04	0.00206086	0.00486758
899.24	0.012642	0.0162436	899.24	0.0109638	0.0124307	899.24	0.00916334	0.0111693	899.24	0.00813101	0.00925608	899.24	0.00613022	0.00663526	899.24	0.00214136	0.00485821
899.44	0.0129352	0.0162123	899.44	0.0108615	0.0124067	899.44	0.00877706	0.0111478	899.44	0.00818248	0.00923825	899.44	0.00651125	0.00662248	899.44	0.00186045	0.00484885
899.64	0.0129811	0.0161811	899.64	0.010964	0.0123828	899.64	0.00863555	0.0111263	899.64	0.00844463	0.00922046	899.64	0.00624585	0.00660973	899.64	0.00143835	0.00483951
899.84	0.0124194	0.0161499	899.84	0.0103637	0.012359	899.84	0.00804243	0.0111049	899.84	0.00792955	0.0092027	899.84	0.00584658	0.006597	899.84	0.00117179	0.00483019
900.04	0.0128588	0.0161188	900.04	0.0106273	0.0123352	900.04	0.00796676	0.0110835	900.04	0.00803182	0.00918498	900.04	0.00570805	0.0065843	900.04	0.00154112	0.00482089
900.24	0.0125225	0.0160878	900.24	0.0107304	0.0123114	900.24	0.00787293	0.0110621	900.24	0.0077016	0.0091673	900.24	0.0055383	0.00657162	900.24	0.00144763	0.00481161
900.44	0.0131069	0.0160568	900.44	0.0107079	0.0122877	900.44	0.00805566	0.0110408	900.44	0.00803252	0.00914964	900.44	0.00508435	0.00655896	900.44	0.00181549	0.00480234
900.64	0.0131317	0.0160259	900.64	0.0108243	0.0122641	900.64	0.00810367	0.0110196	900.64	0.0084317	0.00913202	900.64	0.00530352	0.00654633	900.64	0.00202753	0.00479309
900.84	0.0132931	0.015995	900.84	0.0108037	0.0122405	900.84	0.0081386	0.0109984	900.84	0.00846892	0.00911444	900.84	0.00503352	0.00653372	900.84	0.00229946	0.00478386
901.04	0.0135322	0.0159642	901.04	0.0103964	0.0122169	901.04	0.00835148	0.0109772	901.04	0.00786834	0.00909688	901.04	0.00494436	0.00652114	901.04	0.00212189	0.00477465
901.24	0.0134893	0.0159335	901.24	0.0106694	0.0121934	901.24	0.00832575	0.0109561	901.24	0.00795613	0.00907937	901.24	0.00486894	0.00650858	901.24	0.00256444	0.00476546
901.44	0.0136981	0.0159028	901.44	0.011043	0.0121699	901.44	0.00827892	0.010935	901.44	0.00798846	0.00906188	901.44	0.00470054	0.00649605	901.44	0.0032436	0.00475628
901.64	0.0133618	0.0158722	901.64	0.0107634	0.0121464	901.64	0.00807842	0.0109139	901.64	0.00732284	0.00904443	901.64	0.00435692	0.00648354	901.64	0.00291375	0.00474712
901.84	0.0125094	0.0158416	901.84	0.0110342	0.012123	901.84	0.00812911	0.0108929	901.84	0.00686874	0.00902701	901.84	0.00433418	0.00647106	901.84	0.00295293	0.00473798
902.04	0.0130202	0.0158111	902.04	0.0117786	0.0120997	902.04	0.00863048	0.0108719	902.04	0.00760759	0.00900963	902.04	0.00486537	0.00645859	902.04	0.00359839	0.00472886
902.24	0.0133677	0.0157806	902.24	0.0119411	0.0120764	902.24	0.00903731	0.010851	902.24	0.00788839	0.00899228	902.24	0.00518689	0.00644616	902.24	0.0039367	0.00471975
902.44	0.0135868	0.0157503	902.44	0.0123209	0.0120532	902.44	0.00984007	0.0108301	902.44	0.00776766	0.00897496	902.44	0.0055231	0.00643374	902.44	0.00372416	0.00471066
902.64	0.0140215	0.0157199	902.64	0.0128165	0.0120299	902.64	0.0101852	0.0108092	902.64	0.00802237	0.00895768	902.64	0.00606019	0.00642135	902.64	0.00409615	0.00470159
902.84	0.0145363	0.0156896	902.84	0.0130709	0.0120068	902.84	0.0109745	0.0107884	902.84	0.00849584	0.00894043	902.84	0.00604482	0.00640899	902.84	0.00471945	0.00469253
903.04	0.0150665	0.0156594	903.04	0.0135034	0.0119837	903.04	0.011837	0.0107676	903.04	0.00847039	0.00892321	903.04	0.00674972	0.00639665	903.04	0.00527571	0.0046835
903.24	0.0155285	0.0156293	903.24	0.0135904	0.0119606	903.24	0.0122149	0.0107469	903.24	0.00811228	0.00890603	903.24	0.00678959	0.00638433	903.24	0.00559889	0.00467448
903.44	0.015768	0.0155992	903.44	0.0136238	0.0119375	903.44	0.0125104	0.0107262	903.44	0.00843668	0.00888888	903.44	0.00703113	0.00637203	903.44	0.00530455	0.00466548
903.64	0.0155324	0.0155691	903.64	0.0134501	0.0119145	903.64	0.0123386	0.0107055	903.64	0.00854932	0.00887176	903.64	0.00671863	0.00635976	903.64	0.00510361	0.00465649
903.84	0.0155783	0.0155392	903.84	0.0128984	0.0118916	903.84	0.0117188	0.0106849	903.84	0.0084844	0.00885468	903.84	0.00678192	0.00634752	903.84	0.00499968	0.00464753
904.04	0.0158757	0.0155092	904.04	0.0128085	0.0118687	904.04	0.0119301	0.0106643	904.04	0.00883296	0.00883763	904.04	0.007026	0.00633529	904.04	0.00470413	0.00463858
904.24	0.0153459	0.0154794	904.24	0.0122781	0.0118458	904.24	0.0115091	0.0106438	904.24	0.00868352	0.00882061	904.24	0.00666855	0.00632309	904.24	0.00450306	0.00462964
904.44	0.0157388	0.0154496	904.44	0.011825	0.011823	904.44	0.0112433	0.0106233	904.44	0.0090642	0.00880362	904.44	0.00691241	0.00631092	904.44	0.00492466	0.00462073
904.64	0.015534	0.0154198	904.64	0.0117983	0.0118003	904.64	0.0112413	0.0106029	904.64	0.00938792	0.00878667	904.64	0.00750624	0.00629876	904.64	0.00493919	0.00461183
904.84	0.0158295	0.0153901	904.84	0.0116955	0.0117775	904.84	0.0111603	0.0105824	904.84	0.00930214	0.00876975	904.84	0.00773917	0.00628663	904.84	0.00493048	0.00460295
905.04	0.0155797	0.0153605	905.04	0.0117531	0.0117549	905.04	0.0106348	0.010562	905.04	0.00969885	0.00875286	905.04	0.00765566	0.00627453	905.04	0.00500054	0.00459409
905.24	0.0148065	0.0153309	905.24	0.0109246	0.0117322	905.24	0.00957252	0.0105417	905.24	0.00910773	0.00873601	905.24	0.00684825	0.00626244	905.24	0.00438792	0.00458524
905.44	0.0146253	0.0153014	905.44	0.0106362	0.0117096	905.44	0.00876801	0.0105214	905.44	0.00835085	0.00871918	905.44	0.00651736	0.00625039	905.44	0.00426253	0.00457641
905.64	0.0142887	0.0152719	905.64	0.0105074	0.0116871	905.64	0.00881251	0.0105012	905.64	0.00813774	0.00870239	905.64	0.00621933	0.00623835	905.64	0.00416137	0.0045676
905.84	0.0136352	0.0152425	905.84	0.0099572	0.0116646	905.84	0.00850173	0.0104809	905.84	0.00771119	0.00868563	905.84	0.00575029	0.00622634	905.84	0.00366005	0.0045588
906.04	0.0138429	0.0152131	906.04	0.00965536	0.0116421	906.04	0.00811485	0.0104607	906.04	0.00802267	0.00866891	906.04	0.00555587	0.00621435	906.04	0.00365335	0.00455002
906.24	0.0137331	0.0151839	906.24	0.00941492	0.0116197	906.24	0.00769434	0.0104406	906.24	0.00736046	0.00865221	906.24	0.00509673	0.00620238	906.24	0.00347795	0.00454126
906.44	0.0139542	0.0151546	906.44	0.0097578	0.0115973	906.44	0.00831026	0.0104205	906.44	0.00746299	0.00863555	906.44	0.00528969	0.00619043	906.44	0.00388988	0.00453251
906.64	0.0140207	0.0151254	906.64	0.0097977	0.011575	906.64	0.00857272	0.0104004	906.64	0.00731518	0.00861892	906.64	0.00544575	0.00617851	906.64	0.00449879	0.00452379
906.84	0.014467	0.0150963	906.84	0.00986771	0.0115527	906.84	0.00875733	0.0103804	906.84	0.007345	0.00860232	906.84	0.00548041	0.00616662	906.84	0.0050103	0.00451507
907.04	0.0145336	0.0150672	907.04	0.00965146	0.0115305	907.04	0.00865475	0.0103604	907.04	0.00712838	0.00858576	907.04	0.00616613	0.00615474	907.04	0.0049949	0.00450638
907.24	0.0141303	0.0150382	907.24	0.00959873	0.0115082	907.24	0.00866613	0.0103405	907.24	0.00685054	0.00856923	907.24	0.00556891	0.00614289	907.24	0.00455053	0.0044977
907.44	0.0141284	0.0150093	907.44	0.0100215	0.0114861	907.44	0.00875224	0.0103205	907.44	0.0072335	0.00855272	907.44	0.00569186	0.00613106	907.44	0.00471936	0.00448904
907.64	0.0144175	0.0149803	907.64	0.0103766	0.011464	907.64	0.00880927	0.0103007	907.64	0.00710311	0.00853625	907.64	0.00609298	0.00611925	907.64	0.00455409	0.0044804
907.84	0.0143054	0.0149515	907.84	0.0101097	0.0114419	907.84	0.00878302	0.0102808	907.84	0.00724015	0.00851981	907.84	0.00633341	0.00610747	907.84	0.00415578	0.00447177
908.04	0.0142533	0.0149227	908.04	0.0102454	0.0114199	908.04	0.00906888	0.010261	908.04	0.00719545	0.00850341	908.04	0.00621781	0.00609571	908.04	0.00442171	0.00446316
908.24	0.0140548	0.014894	908.24	0.0103725	0.0113979	908.24	0.00922494	0.0102413	908.24	0.00735292	0.00848703	908.24	0.0058419	0.00608397	908.24	0.00452857	0.00445456
908.44	0.0139861	0.0148653	908.44	0.0108041	0.0113759	908.44	0.00964412	0.0102216	908.44	0.00764178	0.00847069	908.44	0.00677851	0.00607225	908.44	0.00448622	0.00444598
908.64	0.0137778	0.0148367	908.64	0.0110422	0.011354	908.64	0.00993528	0.0102019	908.64	0.0078932	0.00845438	908.64	0.0069832	0.00606056	908.64	0.00438806	0.00443742
908.84	0.0139716	0.0148081	908.84	0.0111939	0.0113321	908.84	0.0104093	0.0101822	908.84	0.00807542	0.0084381	908.84	0.00695026	0.00604889	908.84	0.00446081	0.00442888
909.04	0.0137078	0.0147796	909.04	0.010833	0.0113103	909.04	0.0104004	0.0101626	909.04	0.008187	0.00842185	909.04	0.00633939	0.00603724	909.04	0.00414898	0.00442035
909.24	0.0135838	0.0147511	909.24	0.0104594	0.0112885	909.24	0.0102008	0.0101431	909.24	0.00774289	0.00840563	909.24	0.0059756	0.00602561	909.24	0.00383241	0.00441183
909.44	0.0135658	0.0147227	909.44	0.0108623	0.0112668	909.44	0.0102878	0.0101235	909.44	0.00760651	0.00838944	909.44	0.00575212	0.00601401	909.44	0.00410204	0.00440334
909.64	0.0131892	0.0146944	909.64	0.01041	0.0112451	909.64	0.0102391	0.010104	909.64	0.00744535	0.00837329	909.64	0.00577123	0.00600243	909.64	0.00363395	0.00439486
909.84	0.0126331	0.0146661	909.84	0.00982649	0.0112235	909.84	0.00999909	0.0100846	909.84	0.00687744	0.00835716	909.84	0.00533463	0.00599087	909.84	0.00320162	0.0043864
910.04	0.0126704	0.0146378	910.04	0.00973868	0.0112018	910.04	0.00991249	0.0100652	910.04	0.00642384	0.00834107	910.04	0.00537571	0.00597933	910.04	0.00327381	0.00437795
910.24	0.0123297	0.0146096	910.24	0.00933964	0.0111803	910.24	0.00985498	0.0100458	910.24	0.00576981	0.00832501	910.24	0.00508702	0.00596782	910.24	0.00290128	0.00436952
910.44	0.0125677	0.0145815	910.44	0.00900832	0.0111587	910.44	0.0102526	0.0100264	910.44	0.00601849	0.00830897	910.44	0.0055347	0.00595633	910.44	0.00323545	0.0043611
910.64	0.0125451	0.0145534	910.64	0.00884687	0.0111372	910.64	0.00998117	0.0100071	910.64	0.00562902	0.00829297	910.64	0.00544093	0.00594486	910.64	0.00326019	0.00435271
910.84	0.0126747	0.0145254	910.84	0.00861915	0.0111158	910.84	0.00944409	0.00998784	910.84	0.00570413	0.008277	910.84	0.00563162	0.00593341	910.84	0.00286164	0.00434432
911.04	0.0120789	0.0144974	911.04	0.00858196	0.0110944	911.04	0.00909155	0.0099686	911.04	0.00547987	0.00826106	911.04	0.00561319	0.00592198	911.04	0.00278973	0.00433596
911.24	0.0118227	0.0144695	911.24	0.00896942	0.011073	911.24	0.00897495	0.00994941	911.24	0.00527864	0.00824516	911.24	0.00488885	0.00591058	911.24	0.00281974	0.00432761
911.44	0.0125573	0.0144416	911.44	0.0099019	0.0110517	911.44	0.00924843	0.00993025	911.44	0.00559402	0.00822928	911.44	0.00518503	0.0058992	911.44	0.00342814	0.00431927
911.64	0.0129075	0.0144138	911.64	0.0103257	0.0110304	911.64	0.0095993	0.00991113	911.64	0.00584323	0.00821343	911.64	0.0055372	0.00588784	911.64	0.00299969	0.00431096
911.84	0.0128241	0.0143861	911.84	0.00980713	0.0110092	911.84	0.00926253	0.00989204	911.84	0.00648856	0.00819761	911.84	0.00510661	0.0058765	911.84	0.00313617	0.00430266
912.04	0.0137214	0.0143584	912.04	0.0103328	0.010988	912.04	0.0093523	0.00987299	912.04	0.00689367	0.00818183	912.04	0.00484123	0.00586518	912.04	0.00331613	0.00429437
912.24	0.0135803	0.0143307	912.24	0.0106158	0.0109668	912.24	0.00914509	0.00985398	912.24	0.00709443	0.00816607	912.24	0.00455179	0.00585389	912.24	0.0033645	0.0042861
912.44	0.0137115	0.0143031	912.44	0.0111262	0.0109457	912.44	0.00911767	0.009835	912.44	0.0076352	0.00815035	912.44	0.00515114	0.00584261	912.44	0.00397276	0.00427785
912.64	0.0144117	0.0142756	912.64	0.0107898	0.0109246	912.64	0.00904657	0.00981606	912.64	0.00833827	0.00813465	912.64	0.00499656	0.00583136	912.64	0.00428001	0.00426961
912.84	0.014501	0.0142481	912.84	0.0112029	0.0109036	912.84	0.00966451	0.00979716	912.84	0.00871439	0.00811899	912.84	0.0054042	0.00582013	912.84	0.00470821	0.00426139
913.04	0.0144274	0.0142206	913.04	0.0112894	0.0108826	913.04	0.00931354	0.00977829	913.04	0.00901931	0.00810335	913.04	0.00512449	0.00580892	913.04	0.00481512	0.00425318
913.24	0.0147681	0.0141933	913.24	0.0118021	0.0108616	913.24	0.00981834	0.00975946	913.24	0.00948487	0.00808775	913.24	0.00568147	0.00579774	913.24	0.00547561	0.00424499
913.44	0.014712	0.0141659	913.44	0.0118474	0.0108407	913.44	0.00988867	0.00974067	913.44	0.00943323	0.00807217	913.44	0.0057588	0.00578657	913.44	0.00554517	0.00423681
913.64	0.0149637	0.0141386	913.64	0.011693	0.0108199	913.64	0.0101543	0.00972191	913.64	0.00938429	0.00805663	913.64	0.00615946	0.00577543	913.64	0.00586206	0.00422866
913.84	0.014992	0.0141114	913.84	0.0118741	0.010799	913.84	0.0102348	0.00970319	913.84	0.0092185	0.00804111	913.84	0.00644119	0.00576431	913.84	0.00596943	0.00422051
914.04	0.0149688	0.0140842	914.04	0.0114666	0.0107782	914.04	0.0101892	0.0096845	914.04	0.00869416	0.00802563	914.04	0.00675322	0.00575321	914.04	0.00533371	0.00421239
914.24	0.0145699	0.0140571	914.24	0.0108077	0.0107575	914.24	0.0100334	0.00966585	914.24	0.00814886	0.00801017	914.24	0.00633614	0.00574213	914.24	0.00498596	0.00420427
914.44	0.014747	0.0140301	914.44	0.0106524	0.0107367	914.44	0.0099514	0.00964724	914.44	0.00811311	0.00799475	914.44	0.00657343	0.00573107	914.44	0.0049053	0.00419618
914.64	0.0145855	0.014003	914.64	0.00989987	0.0107161	914.64	0.00941456	0.00962866	914.64	0.00732876	0.00797935	914.64	0.00644087	0.00572003	914.64	0.00404482	0.0041881
914.84	0.0143193	0.0139761	914.84	0.0096259	0.0106954	914.84	0.00908738	0.00961012	914.84	0.00726047	0.00796399	914.84	0.00653419	0.00570902	914.84	0.00387856	0.00418003
915.04	0.0138399	0.0139492	915.04	0.00911907	0.0106748	915.04	0.00859077	0.00959161	915.04	0.00677536	0.00794865	915.04	0.00572727	0.00569803	915.04	0.00387635	0.00417198
915.24	0.0141433	0.0139223	915.24	0.00937888	0.0106543	915.24	0.00884686	0.00957314	915.24	0.00718452	0.00793334	915.24	0.00604054	0.00568705	915.24	0.00378823	0.00416395
915.44	0.0141228	0.0138955	915.44	0.00957182	0.0106338	915.44	0.0089557	0.00955471	915.44	0.00746907	0.00791807	915.44	0.00618385	0.0056761	915.44	0.00394525	0.00415593
915.64	0.0139784	0.0138687	915.64	0.00877824	0.0106133	915.64	0.00897929	0.00953631	915.64	0.00757804	0.00790282	915.64	0.00618068	0.00566517	915.64	0.00346391	0.00414793
915.84	0.0139278	0.013842	915.84	0.00768944	0.0105928	915.84	0.00862954	0.00951795	915.84	0.00759654	0.0078876	915.84	0.00608382	0.00565426	915.84	0.00308411	0.00413994
916.04	0.014218	0.0138154	916.04	0.00850572	0.0105725	916.04	0.00854836	0.00949962	916.04	0.0077761	0.00787241	916.04	0.00614383	0.00564337	916.04	0.00317017	0.00413197
916.24	0.0137062	0.0137888	916.24	0.0084289	0.0105521	916.24	0.00833244	0.00948132	916.24	0.0077999	0.00785725	916.24	0.00587882	0.00563251	916.24	0.00334693	0.00412401
916.44	0.0133596	0.0137622	916.44	0.00815186	0.0105318	916.44	0.00832477	0.00946306	916.44	0.00804733	0.00784212	916.44	0.00577942	0.00562166	916.44	0.00327531	0.00411607
916.64	0.013606	0.0137357	916.64	0.0078033	0.0105115	916.64	0.0083139	0.00944484	916.64	0.00829273	0.00782702	916.64	0.0056282	0.00561083	916.64	0.00351846	0.00410814
916.84	0.0136173	0.0137093	916.84	0.00816961	0.0104912	916.84	0.0090421	0.00942665	916.84	0.00821873	0.00781195	916.84	0.00578256	0.00560003	916.84	0.00403796	0.00410023
917.04	0.0137962	0.0136829	917.04	0.00866723	0.010471	917.04	0.00934025	0.0094085	917.04	0.00831225	0.0077969	917.04	0.00567227	0.00558924	917.04	0.00393258	0.00409233
917.24	0.0133846	0.0136565	917.24	0.00884743	0.0104509	917.24	0.00946374	0.00939038	917.24	0.00776394	0.00778189	917.24	0.00552061	0.00557848	917.24	0.0039755	0.00408445
917.44	0.0135109	0.0136302	917.44	0.00893631	0.0104308	917.44	0.00933597	0.0093723	917.44	0.00765064	0.0077669	917.44	0.00553259	0.00556774	917.44	0.00419971	0.00407659
917.64	0.0133337	0.013604	917.64	0.00906379	0.0104107	917.64	0.00961966	0.00935425	917.64	0.0074315	0.00775194	917.64	0.00553602	0.00555702	917.64	0.00427513	0.00406874
917.84	0.0126228	0.0135778	917.84	0.00897431	0.0103906	917.84	0.00917326	0.00933624	917.84	0.00687011	0.00773702	917.84	0.00569472	0.00554632	917.84	0.00366088	0.0040609
918.04	0.0127226	0.0135516	918.04	0.00864307	0.0103706	918.04	0.0089511	0.00931826	918.04	0.00635579	0.00772212	918.04	0.0055912	0.00553563	918.04	0.00359698	0.00405308
918.24	0.0122962	0.0135255	918.24	0.00839716	0.0103506	918.24	0.00883409	0.00930031	918.24	0.00542894	0.00770725	918.24	0.00497341	0.00552497	918.24	0.00335783	0.00404528
918.44	0.0120597	0.0134995	918.44	0.00846397	0.0103307	918.44	0.00887774	0.0092824	918.44	0.0052719	0.0076924	918.44	0.00521913	0.00551434	918.44	0.00344205	0.00403749
918.64	0.0119718	0.0134735	918.64	0.00829549	0.0103108	918.64	0.00866597	0.00926453	918.64	0.00484699	0.00767759	918.64	0.00538659	0.00550372	918.64	0.00380524	0.00402971
918.84	0.0121998	0.0134475	918.84	0.00863808	0.010291	918.84	0.00856506	0.00924669	918.84	0.00528289	0.00766281	918.84	0.00534006	0.00549312	918.84	0.00441227	0.00402195
919.04	0.0121123	0.0134216	919.04	0.00865761	0.0102711	919.04	0.00828818	0.00922888	919.04	0.00524045	0.00764805	919.04	0.00487945	0.00548254	919.04	0.00422764	0.00401421
919.24	0.0123792	0.0133958	919.24	0.00941429	0.0102514	919.24	0.00857371	0.00921111	919.24	0.00580732	0.00763332	919.24	0.00535425	0.00547198	919.24	0.00418989	0.00400648
919.44	0.0120173	0.01337	919.44	0.00866896	0.0102316	919.44	0.00799962	0.00919337	919.44	0.00541081	0.00761862	919.44	0.00453519	0.00546144	919.44	0.00408238	0.00399876
919.64	0.0122518	0.0133443	919.64	0.00849434	0.0102119	919.64	0.008197	0.00917567	919.64	0.00573995	0.00760395	919.64	0.00482426	0.00545093	919.64	0.00391026	0.00399106
919.84	0.0125865	0.0133186	919.84	0.00897768	0.0101922	919.84	0.00810672	0.009158	919.84	0.00622997	0.00758931	919.84	0.00541427	0.00544043	919.84	0.00401811	0.00398338
920.04	0.012828	0.0132929	920.04	0.00952871	0.0101726	920.04	0.00813629	0.00914036	920.04	0.00688221	0.00757469	920.04	0.0052505	0.00542995	920.04	0.00505299	0.0039757
920.24	0.0127893	0.0132673	920.24	0.00869482	0.010153	920.24	0.00809321	0.00912276	920.24	0.00705605	0.00756011	920.24	0.00497292	0.0054195	920.24	0.00492169	0.00396805
920.44	0.0131704	0.0132418	920.44	0.00885023	0.0101335	920.44	0.00802915	0.00910519	920.44	0.00760739	0.00754555	920.44	0.00506087	0.00540906	920.44	0.00545984	0.00396041
920.64	0.0135738	0.0132163	920.64	0.00907474	0.010114	920.64	0.00797629	0.00908766	920.64	0.00812654	0.00753102	920.64	0.00525178	0.00539864	920.64	0.00565697	0.00395278
920.84	0.0140686	0.0131908	920.84	0.00947338	0.0100945	920.84	0.00854355	0.00907016	920.84	0.00877293	0.00751652	920.84	0.0056286	0.00538825	920.84	0.00580217	0.00394517
921.04	0.0135182	0.0131654	921.04	0.00993279	0.0100751	921.04	0.00812619	0.00905269	921.04	0.00900271	0.00750204	921.04	0.00545872	0.00537787	921.04	0.00605524	0.00393757
921.24	0.0133001	0.0131401	921.24	0.00969137	0.0100556	921.24	0.00809204	0.00903526	921.24	0.00894792	0.00748759	921.24	0.00528368	0.00536752	921.24	0.00597355	0.00392999
921.44	0.0133681	0.0131147	921.44	0.00969769	0.0100363	921.44	0.00862176	0.00901786	921.44	0.00939613	0.00747317	921.44	0.00536763	0.00535718	921.44	0.00598689	0.00392242
921.64	0.0133001	0.0130895	921.64	0.00975233	0.010017	921.64	0.00872816	0.00900049	921.64	0.00950806	0.00745878	921.64	0.00547025	0.00534686	921.64	0.00597198	0.00391487
921.84	0.0132904	0.0130643	921.84	0.00936322	0.00999767	921.84	0.00875154	0.00898316	921.84	0.00920989	0.00744442	921.84	0.00569348	0.00533657	921.84	0.00624869	0.00390733
922.04	0.0134105	0.0130391	922.04	0.00908548	0.00997841	922.04	0.00874886	0.00896586	922.04	0.0093655	0.00743008	922.04	0.00593342	0.00532629	922.04	0.0065916	0.0038998
922.24	0.013143	0.013014	922.24	0.00904173	0.0099592	922.24	0.00904759	0.0089486	922.24	0.00907553	0.00741578	922.24	0.00585773	0.00531603	922.24	0.00661768	0.00389229
922.44	0.0133861	0.012989	922.44	0.00924487	0.00994002	922.44	0.00908803	0.00893136	922.44	0.00945397	0.0074015	922.44	0.00596589	0.0053058	922.44	0.00683929	0.0038848
922.64	0.0135361	0.0129639	922.64	0.00902401	0.00992088	922.64	0.00868296	0.00891417	922.64	0.00891303	0.00738724	922.64	0.00602885	0.00529558	922.64	0.00643447	0.00387732
922.84	0.0136074	0.012939	922.84	0.00865102	0.00990177	922.84	0.00865756	0.008897	922.84	0.00882127	0.00737302	922.84	0.00556983	0.00528538	922.84	0.00596691	0.00386985
923.04	0.0136453	0.0129141	923.04	0.00883815	0.00988271	923.04	0.00864476	0.00887987	923.04	0.00840001	0.00735882	923.04	0.00543215	0.0052752	923.04	0.00542352	0.0038624
923.24	0.0135233	0.0128892	923.24	0.00874267	0.00986367	923.24	0.00891786	0.00886277	923.24	0.00810993	0.00734465	923.24	0.00534685	0.00526504	923.24	0.00480987	0.00385496
923.44	0.0131308	0.0128644	923.44	0.0084306	0.00984468	923.44	0.00916573	0.0088457	923.44	0.0074281	0.0073305	923.44	0.00524718	0.0052549	923.44	0.00497472	0.00384754
923.64	0.0132035	0.0128396	923.64	0.00862426	0.00982572	923.64	0.00969995	0.00882866	923.64	0.00713759	0.00731639	923.64	0.00561062	0.00524479	923.64	0.00475491	0.00384013
923.84	0.013287	0.0128149	923.84	0.00904722	0.0098068	923.84	0.0102095	0.00881166	923.84	0.00725645	0.0073023	923.84	0.00585303	0.00523469	923.84	0.00483455	0.00383273
924.04	0.0129684	0.0127902	924.04	0.00895132	0.00978792	924.04	0.010497	0.00879469	924.04	0.00719614	0.00728824	924.04	0.00540401	0.0052246	924.04	0.00521397	0.00382535
924.24	0.0130568	0.0127656	924.24	0.00931022	0.00976907	924.24	0.0106088	0.00877776	924.24	0.00745573	0.0072742	924.24	0.00524869	0.00521454	924.24	0.00491046	0.00381799
924.44	0.0131556	0.012741	924.44	0.0100652	0.00975025	924.44	0.0112873	0.00876085	924.44	0.00791959	0.00726019	924.44	0.00534386	0.0052045	924.44	0.00470411	0.00381063
924.64	0.0123887	0.0127165	924.64	0.0101384	0.00973148	924.64	0.0108694	0.00874398	924.64	0.00776009	0.00724621	924.64	0.00501602	0.00519448	924.64	0.00437814	0.0038033
924.84	0.0125699	0.012692	924.84	0.0105253	0.00971274	924.84	0.0108089	0.00872715	924.84	0.00770515	0.00723226	924.84	0.00492485	0.00518448	924.84	0.00432819	0.00379597
925.04	0.0121641	0.0126675	925.04	0.0104498	0.00969403	925.04	0.010705	0.00871034	925.04	0.00732664	0.00721833	925.04	0.00485455	0.00517449	925.04	0.00384439	0.00378866
925.24	0.0117894	0.0126431	925.24	0.0102903	0.00967537	925.24	0.0111684	0.00869357	925.24	0.00686964	0.00720443	925.24	0.00445994	0.00516453	925.24	0.00289293	0.00378137
925.44	0.0115242	0.0126188	925.44	0.0103312	0.00965673	925.44	0.010759	0.00867682	925.44	0.0069616	0.00719056	925.44	0.00407464	0.00515458	925.44	0.0028808	0.00377408
925.64	0.0119367	0.0125945	925.64	0.0101146	0.00963814	925.64	0.0107382	0.00866012	925.64	0.00708075	0.00717671	925.64	0.00468434	0.00514466	925.64	0.00278279	0.00376682
925.84	0.0120679	0.0125702	925.84	0.00968738	0.00961958	925.84	0.010468	0.00864344	925.84	0.007032	0.00716289	925.84	0.0048711	0.00513475	925.84	0.00292983	0.00375956
926.04	0.0118621	0.012546	926.04	0.00971388	0.00960105	926.04	0.00947826	0.00862679	926.04	0.00704321	0.0071491	926.04	0.00437026	0.00512486	926.04	0.00260136	0.00375232
926.24	0.0120054	0.0125219	926.24	0.0096436	0.00958256	926.24	0.00902449	0.00861018	926.24	0.00712518	0.00713533	926.24	0.00425124	0.00511499	926.24	0.00274218	0.0037451
926.44	0.0118204	0.0124977	926.44	0.00936383	0.00956411	926.44	0.00824329	0.0085936	926.44	0.00671718	0.00712159	926.44	0.00426023	0.00510514	926.44	0.00279793	0.00373788
926.64	0.011524	0.0124737	926.64	0.00919607	0.00954569	926.64	0.00744862	0.00857705	926.64	0.00609996	0.00710787	926.64	0.00416601	0.00509531	926.64	0.00269059	0.00373069
926.84	0.0115003	0.0124497	926.84	0.00895881	0.00952731	926.84	0.00697765	0.00856053	926.84	0.00598345	0.00709419	926.84	0.00391669	0.0050855	926.84	0.00245404	0.0037235
927.04	0.0118074	0.0124257	927.04	0.00880757	0.00950896	927.04	0.00669112	0.00854405	927.04	0.00605183	0.00708052	927.04	0.00410905	0.00507571	927.04	0.002614	0.00371633
927.24	0.0118093	0.0124017	927.24	0.00886171	0.00949065	927.24	0.0070354	0.0085276	927.24	0.00588329	0.00706689	927.24	0.00440904	0.00506593	927.24	0.0029701	0.00370917
927.44	0.0113796	0.0123779	927.44	0.00894527	0.00947238	927.44	0.00703808	0.00851117	927.44	0.00555503	0.00705328	927.44	0.00436712	0.00505618	927.44	0.00304243	0.00370203
927.64	0.0117326	0.012354	927.64	0.0089622	0.00945414	927.64	0.00724453	0.00849478	927.64	0.00579215	0.0070397	927.64	0.00430957	0.00504644	927.64	0.00262561	0.0036949
927.84	0.0117672	0.0123302	927.84	0.0093046	0.00943593	927.84	0.00750453	0.00847843	927.84	0.00633003	0.00702614	927.84	0.00450269	0.00503672	927.84	0.00316417	0.00368779
928.04	0.0122136	0.0123065	928.04	0.00995738	0.00941776	928.04	0.00790997	0.0084621	928.04	0.00662227	0.00701261	928.04	0.00447939	0.00502702	928.04	0.00412566	0.00368069
928.24	0.0127886	0.0122828	928.24	0.0101672	0.00939962	928.24	0.00842975	0.0084458	928.24	0.00700335	0.00699911	928.24	0.00492226	0.00501734	928.24	0.00445441	0.0036736
928.44	0.0126762	0.0122591	928.44	0.0102257	0.00938152	928.44	0.00861256	0.00842954	928.44	0.00720555	0.00698563	928.44	0.00516961	0.00500768	928.44	0.00434879	0.00366652
928.64	0.0126134	0.0122355	928.64	0.0102302	0.00936346	928.64	0.00819327	0.00841331	928.64	0.00704921	0.00697218	928.64	0.00521032	0.00499804	928.64	0.00485347	0.00365946
928.84	0.0127241	0.012212	928.84	0.0101635	0.00934542	928.84	0.00869322	0.0083971	928.84	0.00690412	0.00695875	928.84	0.00504281	0.00498841	928.84	0.00418892	0.00365242
929.04	0.012827	0.0121885	929.04	0.00999253	0.00932743	929.04	0.00937129	0.00838093	929.04	0.00721535	0.00694535	929.04	0.00517459	0.0049788	929.04	0.00397618	0.00364538
929.24	0.0127827	0.012165	929.24	0.00996646	0.00930947	929.24	0.00956296	0.00836479	929.24	0.00769163	0.00693197	929.24	0.00466082	0.00496922	929.24	0.00388178	0.00363836
929.44	0.013115	0.0121416	929.44	0.00986659	0.00929154	929.44	0.00936104	0.00834869	929.44	0.00815199	0.00691863	929.44	0.00508514	0.00495965	929.44	0.00425556	0.00363136
929.64	0.0128604	0.0121182	929.64	0.00937932	0.00927365	929.64	0.00907963	0.00833261	929.64	0.00781527	0.0069053	929.64	0.00477543	0.0049501	929.64	0.0036944	0.00362436
929.84	0.013042	0.0120949	929.84	0.00954441	0.00925579	929.84	0.00914387	0.00831656	929.84	0.00773579	0.006892	929.84	0.00420599	0.00494056	929.84	0.00363132	0.00361738
930.04	0.0129064	0.0120716	930.04	0.00918889	0.00923796	930.04	0.00892105	0.00830055	930.04	0.00786015	0.00687873	930.04	0.0035633	0.00493105	930.04	0.00351019	0.00361042
930.24	0.0123241	0.0120483	930.24	0.00836964	0.00922017	930.24	0.00806235	0.00828456	930.24	0.00722138	0.00686549	930.24	0.00334282	0.00492155	930.24	0.00317588	0.00360347
930.44	0.012246	0.0120251	930.44	0.00797167	0.00920242	930.44	0.00743345	0.00826861	930.44	0.00686922	0.00685227	930.44	0.00323902	0.00491208	930.44	0.00300688	0.00359653
930.64	0.0118143	0.012002	930.64	0.00770955	0.0091847	930.64	0.00742848	0.00825269	930.64	0.00676278	0.00683907	930.64	0.00322105	0.00490262	930.64	0.00238564	0.0035896
930.84	0.011932	0.0119788	930.84	0.00739279	0.00916701	930.84	0.0074153	0.00823679	930.84	0.00653075	0.0068259	930.84	0.00349525	0.00489318	930.84	0.00224094	0.00358269
931.04	0.012413	0.0119558	931.04	0.00754617	0.00914936	931.04	0.00789932	0.00822093	931.04	0.00644797	0.00681275	931.04	0.00407548	0.00488375	931.04	0.00239832	0.00357579
931.24	0.0117757	0.0119328	931.24	0.00794141	0.00913174	931.24	0.0080418	0.0082051	931.24	0.0062951	0.00679964	931.24	0.0043865	0.00487435	931.24	0.00184188	0.0035689
931.44	0.0107478	0.0119098	931.44	0.00768843	0.00911415	931.44	0.00754253	0.0081893	931.44	0.0056982	0.00678654	931.44	0.00425311	0.00486496	931.44	0.00128629	0.00356203
931.64	0.0113768	0.0118868	931.64	0.00804771	0.0090966	931.64	0.0078718	0.00817353	931.64	0.00588686	0.00677347	931.64	0.00474463	0.00485559	931.64	0.00155703	0.00355517
931.84	0.0113029	0.0118639	931.84	0.00807287	0.00907908	931.84	0.00786524	0.00815779	931.84	0.0056775	0.00676043	931.84	0.00502148	0.00484624	931.84	0.00189089	0.00354832
932.04	0.0113579	0.0118411	932.04	0.00818042	0.0090616	932.04	0.0082191	0.00814208	932.04	0.00564818	0.00674741	932.04	0.00504721	0.00483691	932.04	0.00191728	0.00354149
932.24	0.0114228	0.0118183	932.24	0.00823612	0.00904415	932.24	0.00840841	0.0081264	932.24	0.00629703	0.00673442	932.24	0.00563843	0.0048276	932.24	0.00224548	0.00353467
932.44	0.0116128	0.0117955	932.44	0.00849254	0.00902673	932.44	0.00846226	0.00811075	932.44	0.00648973	0.00672145	932.44	0.00602509	0.0048183	932.44	0.00224757	0.00352786
932.64	0.0116388	0.0117728	932.64	0.00915024	0.00900935	932.64	0.00887263	0.00809513	932.64	0.00649751	0.0067085	932.64	0.00634709	0.00480902	932.64	0.00247811	0.00352107
932.84	0.0114298	0.0117501	932.84	0.00927253	0.008992	932.84	0.00872747	0.00807955	932.84	0.00632331	0.00669559	932.84	0.00627787	0.00479976	932.84	0.00239354	0.00351429
933.04	0.011392	0.0117275	933.04	0.00930474	0.00897469	933.04	0.00824982	0.00806399	933.04	0.00638749	0.00668269	933.04	0.00619182	0.00479052	933.04	0.00269627	0.00350752
933.24	0.0115801	0.0117049	933.24	0.00966051	0.0089574	933.24	0.00813859	0.00804846	933.24	0.00680118	0.00666982	933.24	0.00631425	0.00478129	933.24	0.00323648	0.00350077
933.44	0.0115657	0.0116824	933.44	0.00968604	0.00894015	933.44	0.00810027	0.00803296	933.44	0.00658416	0.00665698	933.44	0.00604324	0.00477209	933.44	0.00372614	0.00349403
933.64	0.011489	0.0116599	933.64	0.00899942	0.00892294	933.64	0.00750468	0.00801749	933.64	0.00585968	0.00664416	933.64	0.00507338	0.0047629	933.64	0.00335474	0.0034873
933.84	0.0117876	0.0116375	933.84	0.00888361	0.00890575	933.84	0.00773881	0.00800205	933.84	0.00598806	0.00663136	933.84	0.00484182	0.00475372	933.84	0.00358581	0.00348058
934.04	0.0113928	0.011615	934.04	0.0079971	0.0088886	934.04	0.00662228	0.00798664	934.04	0.00572075	0.00661859	934.04	0.00437524	0.00474457	934.04	0.00345248	0.00347388
934.24	0.0113842	0.0115927	934.24	0.00770983	0.00887149	934.24	0.0061264	0.00797126	934.24	0.00542795	0.00660585	934.24	0.00450104	0.00473543	934.24	0.00323464	0.00346719
934.44	0.0121133	0.0115703	934.44	0.00784587	0.0088544	934.44	0.00692115	0.00795591	934.44	0.00578969	0.00659313	934.44	0.00504172	0.00472631	934.44	0.00350353	0.00346051
934.64	0.0118803	0.0115481	934.64	0.00762594	0.00883735	934.64	0.00730652	0.00794059	934.64	0.00562431	0.00658043	934.64	0.00507432	0.00471721	934.64	0.00361798	0.00345385
934.84	0.012728	0.0115258	934.84	0.00805722	0.00882033	934.84	0.00788661	0.0079253	934.84	0.00569109	0.00656776	934.84	0.00532669	0.00470813	934.84	0.00413266	0.0034472
935.04	0.0126589	0.0115036	935.04	0.00801044	0.00880335	935.04	0.00808702	0.00791004	935.04	0.005339	0.00655511	935.04	0.00504458	0.00469906	935.04	0.00405551	0.00344056
935.24	0.0117393	0.0114815	935.24	0.00731923	0.0087864	935.24	0.00767591	0.0078948	935.24	0.00498375	0.00654249	935.24	0.00432856	0.00469001	935.24	0.00366041	0.00343393
935.44	0.0116048	0.0114594	935.44	0.00679897	0.00876948	935.44	0.00749532	0.0078796	935.44	0.0045332	0.00652989	935.44	0.00414843	0.00468098	935.44	0.0036784	0.00342732
935.64	0.0121143	0.0114373	935.64	0.00760297	0.00875259	935.64	0.00822902	0.00786443	935.64	0.00524722	0.00651731	935.64	0.00465877	0.00467197	935.64	0.00359923	0.00342072
935.84	0.0118678	0.0114153	935.84	0.00757059	0.00873573	935.84	0.00818966	0.00784928	935.84	0.00514837	0.00650476	935.84	0.00445231	0.00466297	935.84	0.00321266	0.00341413
936.04	0.0119209	0.0113933	936.04	0.00774434	0.00871891	936.04	0.00876571	0.00783417	936.04	0.00553424	0.00649224	936.04	0.00454842	0.00465399	936.04	0.00350751	0.00340756
936.24	0.0127191	0.0113714	936.24	0.00822557	0.00870212	936.24	0.00950213	0.00781908	936.24	0.00603162	0.00647974	936.24	0.00543633	0.00464503	936.24	0.00415211	0.003401
936.44	0.0126669	0.0113495	936.44	0.00837571	0.00868536	936.44	0.00932568	0.00780402	936.44	0.0056705	0.00646726	936.44	0.00560557	0.00463608	936.44	0.00406423	0.00339445
936.64	0.0123885	0.0113276	936.64	0.00913505	0.00866864	936.64	0.00919791	0.00778899	936.64	0.00589641	0.0064548	936.64	0.00586519	0.00462716	936.64	0.00449678	0.00338791
936.84	0.0123121	0.0113058	936.84	0.00872659	0.00865194	936.84	0.00911795	0.00777399	936.84	0.0058104	0.00644237	936.84	0.00599292	0.00461824	936.84	0.00469294	0.00338139
937.04	0.0123961	0.011284	937.04	0.00896214	0.00863528	937.04	0.00887733	0.00775902	937.04	0.00623892	0.00642997	937.04	0.00590895	0.00460935	937.04	0.00483996	0.00337488
937.24	0.0124713	0.0112623	937.24	0.00917777	0.00861865	937.24	0.00903934	0.00774408	937.24	0.00652664	0.00641759	937.24	0.00637431	0.00460047	937.24	0.00508574	0.00336838
937.44	0.0123499	0.0112406	937.44	0.00877256	0.00860206	937.44	0.00922595	0.00772917	937.44	0.00694277	0.00640523	937.44	0.00602774	0.00459162	937.44	0.00472445	0.00336189
937.64	0.0121953	0.011219	937.64	0.00822773	0.00858549	937.64	0.00830833	0.00771429	937.64	0.00700618	0.00639289	937.64	0.00563779	0.00458277	937.64	0.00425387	0.00335542
937.84	0.0122939	0.0111973	937.84	0.00845519	0.00856896	937.84	0.0083356	0.00769943	937.84	0.00738046	0.00638058	937.84	0.00603693	0.00457395	937.84	0.00430691	0.00334895
938.04	0.0124046	0.0111758	938.04	0.00869044	0.00855246	938.04	0.00806358	0.0076846	938.04	0.00744888	0.00636829	938.04	0.00616942	0.00456514	938.04	0.00347387	0.00334251
938.24	0.0128779	0.0111543	938.24	0.00903645	0.00853599	938.24	0.00861233	0.00766981	938.24	0.00782144	0.00635603	938.24	0.00678498	0.00455635	938.24	0.00362281	0.00333607
938.44	0.0134937	0.0111328	938.44	0.00958506	0.00851955	938.44	0.00919774	0.00765504	938.44	0.0081413	0.00634379	938.44	0.00721719	0.00454758	938.44	0.00393013	0.00332964
938.64	0.0135399	0.0111113	938.64	0.00978099	0.00850314	938.64	0.00914728	0.00764029	938.64	0.00832402	0.00633157	938.64	0.00713666	0.00453882	938.64	0.00424085	0.00332323
938.84	0.0132512	0.0110899	938.84	0.00961373	0.00848677	938.84	0.00922446	0.00762558	938.84	0.00804275	0.00631938	938.84	0.00682009	0.00453008	938.84	0.00367275	0.00331683
939.04	0.012542	0.0110686	939.04	0.00888276	0.00847043	939.04	0.00854237	0.0076109	939.04	0.00777928	0.00630721	939.04	0.00585083	0.00452135	939.04	0.00337651	0.00331045
939.24	0.0124402	0.0110473	939.24	0.00847781	0.00845411	939.24	0.00842691	0.00759624	939.24	0.00760012	0.00629507	939.24	0.00529916	0.00451265	939.24	0.00286547	0.00330407
939.44	0.0122888	0.011026	939.44	0.00900543	0.00843783	939.44	0.00798302	0.00758161	939.44	0.00763587	0.00628294	939.44	0.00530923	0.00450396	939.44	0.00322215	0.00329771
939.64	0.0122782	0.0110048	939.64	0.00986265	0.00842159	939.64	0.00808265	0.00756701	939.64	0.0074736	0.00627084	939.64	0.0052796	0.00449528	939.64	0.00342387	0.00329136
939.84	0.0122365	0.0109836	939.84	0.00964273	0.00840537	939.84	0.00797941	0.00755244	939.84	0.00741296	0.00625877	939.84	0.00470692	0.00448663	939.84	0.00333151	0.00328502
940.04	0.0120296	0.0109624	940.04	0.00933232	0.00838918	940.04	0.00776166	0.0075379	940.04	0.00732434	0.00624672	940.04	0.00426428	0.00447799	940.04	0.00342469	0.00327869
940.24	0.011813	0.0109413	940.24	0.00889527	0.00837303	940.24	0.00749995	0.00752338	940.24	0.00703804	0.00623469	940.24	0.00432637	0.00446936	940.24	0.00375107	0.00327238
940.44	0.0115449	0.0109202	940.44	0.00849641	0.0083569	940.44	0.00700867	0.00750889	940.44	0.00685376	0.00622268	940.44	0.00409642	0.00446076	940.44	0.0040317	0.00326608
940.64	0.0114366	0.0108992	940.64	0.00839286	0.00834081	940.64	0.00701243	0.00749443	940.64	0.00689716	0.0062107	940.64	0.00423375	0.00445217	940.64	0.00386683	0.00325979
940.84	0.0113119	0.0108782	940.84	0.00766816	0.00832475	940.84	0.00713185	0.00748	940.84	0.00679589	0.00619874	940.84	0.00403901	0.00444359	940.84	0.00382696	0.00325351
941.04	0.0109131	0.0108573	941.04	0.00732272	0.00830872	941.04	0.00688645	0.0074656	941.04	0.00662234	0.0061868	941.04	0.00365776	0.00443504	941.04	0.00381316	0.00324725
941.24	0.0105428	0.0108364	941.24	0.00681399	0.00829272	941.24	0.00728522	0.00745122	941.24	0.00630705	0.00617489	941.24	0.00383753	0.0044265	941.24	0.0037779	0.00324099
941.44	0.0102854	0.0108155	941.44	0.00648157	0.00827675	941.44	0.00708007	0.00743687	941.44	0.00627381	0.006163	941.44	0.00320406	0.00441797	941.44	0.0037092	0.00323475
941.64	0.0100356	0.0107947	941.64	0.00617297	0.00826081	941.64	0.00641425	0.00742255	941.64	0.00550438	0.00615113	941.64	0.00280207	0.00440946	941.64	0.00336527	0.00322852
941.84	0.0100599	0.0107739	941.84	0.00626546	0.0082449	941.84	0.00692206	0.00740826	941.84	0.00514104	0.00613928	941.84	0.00317815	0.00440097	941.84	0.0032092	0.0032223
942.04	0.00998385	0.0107531	942.04	0.00639522	0.00822902	942.04	0.00717609	0.00739399	942.04	0.00503731	0.00612746	942.04	0.00288984	0.0043925	942.04	0.00290731	0.0032161
942.24	0.0102986	0.0107324	942.24	0.00646298	0.00821318	942.24	0.00753751	0.00737975	942.24	0.005427	0.00611566	942.24	0.00339523	0.00438404	942.24	0.00346449	0.00320991
942.44	0.0105684	0.0107118	942.44	0.00647698	0.00819736	942.44	0.00823196	0.00736554	942.44	0.00547134	0.00610388	942.44	0.00402206	0.0043756	942.44	0.00314038	0.00320372
942.64	0.0098166	0.0106911	942.64	0.00561682	0.00818157	942.64	0.0074811	0.00735136	942.64	0.00512625	0.00609213	942.64	0.00338269	0.00436717	942.64	0.00247589	0.00319756
942.84	0.00903858	0.0106706	942.84	0.00467953	0.00816582	942.84	0.00707215	0.0073372	942.84	0.00474861	0.0060804	942.84	0.00300596	0.00435876	942.84	0.00199228	0.0031914
943.04	0.00962382	0.01065	943.04	0.00474906	0.00815009	943.04	0.00732897	0.00732307	943.04	0.00514265	0.00606869	943.04	0.00327456	0.00435037	943.04	0.00245582	0.00318525
943.24	0.00996674	0.0106295	943.24	0.00522386	0.0081344	943.24	0.00762306	0.00730897	943.24	0.00500177	0.006057	943.24	0.00343065	0.00434199	943.24	0.00255008	0.00317912
943.44	0.0100346	0.010609	943.44	0.00597138	0.00811873	943.44	0.00729105	0.00729489	943.44	0.00507398	0.00604534	943.44	0.00396149	0.00433363	943.44	0.00300259	0.003173
943.64	0.0102273	0.0105886	943.64	0.00611059	0.0081031	943.64	0.00742367	0.00728084	943.64	0.00499943	0.0060337	943.64	0.00399908	0.00432528	943.64	0.00292944	0.00316689
943.84	0.00994178	0.0105682	943.84	0.00573147	0.0080875	943.84	0.00680901	0.00726682	943.84	0.00507524	0.00602208	943.84	0.00341951	0.00431695	943.84	0.00229239	0.00316079
944.04	0.0100993	0.0105478	944.04	0.0056311	0.00807192	944.04	0.00615106	0.00725283	944.04	0.00499836	0.00601048	944.04	0.00355843	0.00430864	944.04	0.00242806	0.0031547
944.24	0.0107769	0.0105275	944.24	0.00579103	0.00805638	944.24	0.00645807	0.00723886	944.24	0.00547938	0.00599891	944.24	0.0042719	0.00430034	944.24	0.00265329	0.00314863
944.44	0.0113609	0.0105073	944.44	0.006096	0.00804086	944.44	0.00676642	0.00722492	944.44	0.00575292	0.00598735	944.44	0.00461315	0.00429206	944.44	0.00293545	0.00314256
944.64	0.0118125	0.010487	944.64	0.00654626	0.00802538	944.64	0.00716523	0.00721101	944.64	0.00581875	0.00597582	944.64	0.00479589	0.0042838	944.64	0.00273726	0.00313651
944.84	0.0122955	0.0104668	944.84	0.00674955	0.00800992	944.84	0.00786633	0.00719712	944.84	0.00574403	0.00596432	944.84	0.00481423	0.00427555	944.84	0.00303707	0.00313047
945.04	0.0125359	0.0104467	945.04	0.00693456	0.0079945	945.04	0.00796014	0.00718326	945.04	0.00536227	0.00595283	945.04	0.00492466	0.00426731	945.04	0.00297538	0.00312444
945.24	0.0130595	0.0104266	945.24	0.00770487	0.0079791	945.24	0.00806496	0.00716943	945.24	0.00541325	0.00594137	945.24	0.00521889	0.0042591	945.24	0.0035879	0.00311843
945.44	0.0139793	0.0104065	945.44	0.00840113	0.00796374	945.44	0.00813616	0.00715562	945.44	0.00567687	0.00592993	945.44	0.00530463	0.00425089	945.44	0.00415492	0.00311242
945.64	0.0140985	0.0103864	945.64	0.00864157	0.0079484	945.64	0.00852175	0.00714184	945.64	0.00572868	0.00591851	945.64	0.00573557	0.00424271	945.64	0.00430645	0.00310643
945.84	0.0142275	0.0103664	945.84	0.00920778	0.0079331	945.84	0.00902154	0.00712809	945.84	0.0063881	0.00590711	945.84	0.00605789	0.00423454	945.84	0.00466101	0.00310044
946.04	0.0146982	0.0103465	946.04	0.00959376	0.00791782	946.04	0.00945675	0.00711437	946.04	0.00704464	0.00589573	946.04	0.00636729	0.00422638	946.04	0.00515105	0.00309447
946.24	0.0146668	0.0103266	946.24	0.0094125	0.00790257	946.24	0.00951409	0.00710066	946.24	0.00712349	0.00588438	946.24	0.00649408	0.00421824	946.24	0.00486561	0.00308851
946.44	0.0139028	0.0103067	946.44	0.00897768	0.00788735	946.44	0.00960758	0.00708699	946.44	0.00672382	0.00587305	946.44	0.00632453	0.00421012	946.44	0.00469866	0.00308257
946.64	0.013542	0.0102868	946.64	0.00870459	0.00787217	946.64	0.00927697	0.00707334	946.64	0.00707033	0.00586174	946.64	0.0060712	0.00420201	946.64	0.0047523	0.00307663
946.84	0.013448	0.010267	946.84	0.00858163	0.00785701	946.84	0.00959217	0.00705972	946.84	0.00690306	0.00585045	946.84	0.00635786	0.00419392	946.84	0.00458677	0.00307071
947.04	0.0140146	0.0102472	947.04	0.00932971	0.00784188	947.04	0.0101936	0.00704613	947.04	0.00732262	0.00583918	947.04	0.00679932	0.00418585	947.04	0.00487469	0.00306479
947.24	0.0140274	0.0102275	947.24	0.00964967	0.00782677	947.24	0.0101871	0.00703256	947.24	0.00735858	0.00582794	947.24	0.00702169	0.00417778	947.24	0.00476264	0.00305889
947.44	0.013578	0.0102078	947.44	0.00947315	0.0078117	947.44	0.0100967	0.00701902	947.44	0.00729616	0.00581672	947.44	0.00707086	0.00416974	947.44	0.00440068	0.003053
947.64	0.0130787	0.0101881	947.64	0.00876793	0.00779666	947.64	0.00970206	0.0070055	947.64	0.00704041	0.00580551	947.64	0.00622781	0.00416171	947.64	0.00427599	0.00304712
947.84	0.0130564	0.0101685	947.84	0.00884782	0.00778164	947.84	0.00948493	0.00699201	947.84	0.00674133	0.00579434	947.84	0.00574039	0.0041537	947.84	0.0037261	0.00304125
948.04	0.013453	0.010149	948.04	0.00866222	0.00776666	948.04	0.00939046	0.00697854	948.04	0.00686927	0.00578318	948.04	0.00596379	0.0041457	948.04	0.00377767	0.0030354
948.24	0.0131147	0.0101294	948.24	0.00864578	0.0077517	948.24	0.00904756	0.00696511	948.24	0.00652804	0.00577204	948.24	0.00588378	0.00413771	948.24	0.00329589	0.00302955
948.44	0.0123995	0.0101099	948.44	0.00825999	0.00773678	948.44	0.00853314	0.00695169	948.44	0.00596598	0.00576092	948.44	0.00538475	0.00412974	948.44	0.00323368	0.00302372
948.64	0.0121321	0.0100904	948.64	0.00828388	0.00772188	948.64	0.00846361	0.00693831	948.64	0.00569635	0.00574983	948.64	0.00514244	0.00412179	948.64	0.00259438	0.00301789
948.84	0.0118355	0.010071	948.84	0.00812868	0.00770701	948.84	0.0083603	0.00692494	948.84	0.00565968	0.00573876	948.84	0.00521245	0.00411385	948.84	0.0028896	0.00301208
949.04	0.0115456	0.0100516	949.04	0.00769346	0.00769217	949.04	0.00780619	0.00691161	949.04	0.00513266	0.00572771	949.04	0.0050303	0.00410593	949.04	0.00277873	0.00300628
949.24	0.0115356	0.0100322	949.24	0.00789193	0.00767735	949.24	0.00747377	0.0068983	949.24	0.00538218	0.00571668	949.24	0.00510701	0.00409803	949.24	0.00329373	0.00300049
949.44	0.0114301	0.0100129	949.44	0.00773222	0.00766257	949.44	0.0074288	0.00688501	949.44	0.00526385	0.00570567	949.44	0.00534028	0.00409013	949.44	0.00348813	0.00299472
949.64	0.0108159	0.00999365	949.64	0.00815872	0.00764781	949.64	0.00719694	0.00687176	949.64	0.00528345	0.00569468	949.64	0.00528385	0.00408226	949.64	0.00396527	0.00298895
949.84	0.0106725	0.00997441	949.84	0.00805842	0.00763308	949.84	0.00703816	0.00685852	949.84	0.00560961	0.00568371	949.84	0.00485129	0.0040744	949.84	0.00393313	0.00298319
950.04	0.0107152	0.0099552	950.04	0.00817191	0.00761839	950.04	0.00682117	0.00684532	950.04	0.0056018	0.00567277	950.04	0.00454464	0.00406655	950.04	0.00397899	0.00297745
950.24	0.01016	0.00993603	950.24	0.00749004	0.00760371	950.24	0.00634149	0.00683213	950.24	0.00543112	0.00566185	950.24	0.00349353	0.00405872	950.24	0.0037881	0.00297171
950.44	0.00987353	0.00991689	950.44	0.00750284	0.00758907	950.44	0.00654951	0.00681898	950.44	0.00591351	0.00565094	950.44	0.00339195	0.0040509	950.44	0.0042108	0.00296599
950.64	0.0102991	0.0098978	950.64	0.00801324	0.00757446	950.64	0.00649141	0.00680585	950.64	0.00647526	0.00564006	950.64	0.0035991	0.0040431	950.64	0.00445276	0.00296028
950.84	0.0109774	0.00987874	950.84	0.00850187	0.00755987	950.84	0.00689408	0.00679274	950.84	0.00718478	0.0056292	950.84	0.00410827	0.00403532	950.84	0.0047485	0.00295458
951.04	0.0119274	0.00985971	951.04	0.00897971	0.00754531	951.04	0.0069131	0.00677966	951.04	0.00814601	0.00561836	951.04	0.00475515	0.00402755	951.04	0.00491079	0.00294889
951.24	0.0122645	0.00984073	951.24	0.00916906	0.00753078	951.24	0.00699191	0.0067666	951.24	0.0087833	0.00560754	951.24	0.0046918	0.00401979	951.24	0.00485429	0.00294321
951.44	0.0131095	0.00982178	951.44	0.00936049	0.00751628	951.44	0.00722448	0.00675357	951.44	0.00932784	0.00559674	951.44	0.00473928	0.00401205	951.44	0.00522988	0.00293754
951.64	0.0136103	0.00980286	951.64	0.00971881	0.00750181	951.64	0.00719805	0.00674057	951.64	0.00967099	0.00558596	951.64	0.00486846	0.00400432	951.64	0.00548311	0.00293189
951.84	0.0137989	0.00978398	951.84	0.0102314	0.00748736	951.84	0.00723001	0.00672759	951.84	0.00961008	0.00557521	951.84	0.00512569	0.00399661	951.84	0.00513699	0.00292624
952.04	0.0138847	0.00976514	952.04	0.00986747	0.00747294	952.04	0.00679979	0.00671463	952.04	0.00965303	0.00556447	952.04	0.00531784	0.00398892	952.04	0.00499149	0.00292061
952.24	0.0135118	0.00974634	952.24	0.0098582	0.00745855	952.24	0.00649647	0.0067017	952.24	0.0097857	0.00555375	952.24	0.00543891	0.00398123	952.24	0.0042327	0.00291498
952.44	0.0137299	0.00972757	952.44	0.0101412	0.00744419	952.44	0.00688878	0.0066888	952.44	0.00990071	0.00554306	952.44	0.00556082	0.00397357	952.44	0.00448707	0.00290937
952.64	0.0142227	0.00970884	952.64	0.0106307	0.00742985	952.64	0.00755662	0.00667591	952.64	0.0101687	0.00553239	952.64	0.00617844	0.00396592	952.64	0.0048959	0.00290376
952.84	0.0140622	0.00969014	952.84	0.0100202	0.00741555	952.84	0.00729786	0.00666306	952.84	0.00930716	0.00552173	952.84	0.00598526	0.00395828	952.84	0.00444548	0.00289817
953.04	0.013519	0.00967148	953.04	0.0096214	0.00740127	953.04	0.00690805	0.00665023	953.04	0.00817753	0.0055111	953.04	0.00578329	0.00395066	953.04	0.00351786	0.00289259
953.24	0.0135071	0.00965286	953.24	0.0100447	0.00738701	953.24	0.00731246	0.00663742	953.24	0.00829338	0.00550049	953.24	0.00619413	0.00394305	953.24	0.00391663	0.00288702
953.44	0.0130154	0.00963427	953.44	0.00983023	0.00737279	953.44	0.00764566	0.00662464	953.44	0.00778338	0.00548989	953.44	0.00596165	0.00393545	953.44	0.00382114	0.00288146
953.64	0.0127863	0.00961571	953.64	0.00980467	0.00735859	953.64	0.00784812	0.00661188	953.64	0.00734174	0.00547932	953.64	0.00567022	0.00392788	953.64	0.00379457	0.00287591
953.84	0.0116485	0.0095972	953.84	0.00836936	0.00734442	953.84	0.00730137	0.00659915	953.84	0.00650944	0.00546877	953.84	0.00477789	0.00392031	953.84	0.00280037	0.00287038
954.04	0.0109024	0.00957872	954.04	0.00794832	0.00733028	954.04	0.00704438	0.00658644	954.04	0.0058262	0.00545824	954.04	0.00415642	0.00391276	954.04	0.00216426	0.00286485
954.24	0.0101534	0.00956027	954.24	0.00701186	0.00731616	954.24	0.00704688	0.00657376	954.24	0.00548076	0.00544773	954.24	0.00335752	0.00390523	954.24	0.00191656	0.00285933
954.44	0.00912767	0.00954186	954.44	0.00635419	0.00730207	954.44	0.00677064	0.0065611	954.44	0.00461761	0.00543724	954.44	0.0031607	0.00389771	954.44	0.00166628	0.00285382
954.64	0.00901768	0.00952348	954.64	0.006276	0.00728801	954.64	0.0064212	0.00654846	954.64	0.00426736	0.00542677	954.64	0.00297623	0.0038902	954.64	0.00156837	0.00284833
954.84	0.00857301	0.00950514	954.84	0.00613897	0.00727397	954.84	0.00643948	0.00653585	954.84	0.00468223	0.00541632	954.84	0.00301294	0.00388271	954.84	0.00152411	0.00284284
955.04	0.00828944	0.00948684	955.04	0.00548365	0.00725997	955.04	0.00619484	0.00652327	955.04	0.00458667	0.00540589	955.04	0.00252304	0.00387523	955.04	0.00092033	0.00283737
955.24	0.00788744	0.00946857	955.24	0.00562919	0.00724599	955.24	0.00600642	0.00651071	955.24	0.0045051	0.00539548	955.24	0.00205543	0.00386777	955.24	0.00134271	0.00283191
955.44	0.0080288	0.00945034	955.44	0.00578202	0.00723203	955.44	0.00619649	0.00649817	955.44	0.00437758	0.00538508	955.44	0.00270787	0.00386032	955.44	0.00117083	0.00282645
955.64	0.00744022	0.00943214	955.64	0.00563822	0.00721811	955.64	0.00615448	0.00648565	955.64	0.00426903	0.00537471	955.64	0.00284723	0.00385289	955.64	0.00136976	0.00282101
955.84	0.00776145	0.00941398	955.84	0.00576296	0.00720421	955.84	0.006492	0.00647316	955.84	0.00448564	0.00536436	955.84	0.00316288	0.00384547	955.84	0.00202695	0.00281558
956.04	0.00892652	0.00939585	956.04	0.00617403	0.00719033	956.04	0.00706496	0.0064607	956.04	0.00515316	0.00535403	956.04	0.00370718	0.00383806	956.04	0.00266199	0.00281015
956.24	0.00970159	0.00937775	956.24	0.00699537	0.00717649	956.24	0.00790074	0.00644826	956.24	0.00602943	0.00534372	956.24	0.00475075	0.00383067	956.24	0.00355524	0.00280474
956.44	0.0103509	0.00935969	956.44	0.00794267	0.00716267	956.44	0.00827834	0.00643584	956.44	0.00613069	0.00533343	956.44	0.00520048	0.0038233	956.44	0.00469802	0.00279934
956.64	0.0109991	0.00934167	956.64	0.00793357	0.00714887	956.64	0.00846183	0.00642345	956.64	0.00619664	0.00532316	956.64	0.00538322	0.00381593	956.64	0.00497162	0.00279395
956.84	0.0113475	0.00932368	956.84	0.00797213	0.00713511	956.84	0.00808247	0.00641108	956.84	0.00608528	0.00531291	956.84	0.00556397	0.00380859	956.84	0.00492577	0.00278857
957.04	0.0118005	0.00930573	957.04	0.00831063	0.00712137	957.04	0.00827554	0.00639873	957.04	0.00629434	0.00530268	957.04	0.00600006	0.00380125	957.04	0.00545453	0.0027832
957.24	0.0125186	0.00928781	957.24	0.00854818	0.00710765	957.24	0.00927928	0.00638641	957.24	0.00681074	0.00529247	957.24	0.00625041	0.00379393	957.24	0.00601312	0.00277784
957.44	0.0125319	0.00926992	957.44	0.00804641	0.00709396	957.44	0.00893026	0.00637411	957.44	0.0065054	0.00528228	957.44	0.00575459	0.00378662	957.44	0.00529584	0.00277249
957.64	0.0127476	0.00925207	957.64	0.00778426	0.0070803	957.64	0.00878054	0.00636184	957.64	0.00646058	0.00527211	957.64	0.0053807	0.00377933	957.64	0.00503974	0.00276715
957.84	0.0126014	0.00923425	957.84	0.00740154	0.00706667	957.84	0.00872285	0.00634958	957.84	0.00661945	0.00526195	957.84	0.00495767	0.00377205	957.84	0.00474767	0.00276182
958.04	0.0127613	0.00921647	958.04	0.00741812	0.00705306	958.04	0.00890365	0.00633736	958.04	0.0067088	0.00525182	958.04	0.00467134	0.00376479	958.04	0.00448449	0.00275651
958.24	0.0124217	0.00919872	958.24	0.0071654	0.00703948	958.24	0.008675	0.00632515	958.24	0.00670264	0.00524171	958.24	0.00428805	0.00375754	958.24	0.00431062	0.0027512
958.44	0.0117348	0.00918101	958.44	0.00684546	0.00702592	958.44	0.00812947	0.00631297	958.44	0.00645026	0.00523161	958.44	0.00387176	0.00375031	958.44	0.00397414	0.0027459
958.64	0.0114691	0.00916333	958.64	0.00714356	0.00701239	958.64	0.00799688	0.00630082	958.64	0.00689277	0.00522154	958.64	0.00360193	0.00374308	958.64	0.00369416	0.00274061
958.84	0.0104928	0.00914568	958.84	0.00715018	0.00699889	958.84	0.00772017	0.00628868	958.84	0.00711651	0.00521148	958.84	0.00331275	0.00373587	958.84	0.00339747	0.00273533
959.04	0.0100249	0.00912807	959.04	0.00685292	0.00698541	959.04	0.00734189	0.00627657	959.04	0.00697133	0.00520145	959.04	0.00298624	0.00372868	959.04	0.00271472	0.00273007
959.24	0.00927978	0.00911049	959.24	0.00701497	0.00697196	959.24	0.00670144	0.00626449	959.24	0.00682894	0.00519143	959.24	0.00294655	0.0037215	959.24	0.00252305	0.00272481
959.44	0.00873234	0.00909295	959.44	0.00698121	0.00695853	959.44	0.00654948	0.00625242	959.44	0.00684665	0.00518143	959.44	0.00316381	0.00371433	959.44	0.00217674	0.00271956
959.64	0.00833286	0.00907544	959.64	0.00688843	0.00694513	959.64	0.00612179	0.00624038	959.64	0.00699872	0.00517146	959.64	0.00298346	0.00370718	959.64	0.00263584	0.00271432
959.84	0.00823029	0.00905796	959.84	0.00714307	0.00693176	959.84	0.00600108	0.00622836	959.84	0.00721444	0.0051615	959.84	0.00317167	0.00370004	959.84	0.0027874	0.0027091

[truncated: 19 more sheets: Fig. 6c, Fig. 6f, Sup.Fig. 2b, Sup.Fig. 2c, Sup.Fig. 4a, Sup.Fig. 4b, Sup.Fig. 4c, Sup.Fig. 4d, Sup.Fig. 4e, Sup.Fig. 7a, Sup.Fig.7c, Sup.Fig. 8a, Sup.Fig. 10a, Sup.Fig. 10b, Sup.Fig. 14a, Sup.Fig. 14b, Sup.Fig. 15a, Sup.Fig. 15b, Sup.Fig. 15c]
